# Supplementary material for: Evolution of substrate recognition sites (SRSs) in cytochromes P450 from Apiaceae exemplified by the CYP71AJ subfamily
Source: BMC Evol Biol. 2015 Jun 26;15:122. doi: 10.1186/s12862-015-0396-z (PMC4482195; doi:10.1186/s12862-015-0396-z)
Supplement: Additional file 5: — PRIME, MEME data. [file 12862_2015_396_MOESM5_ESM.zip]

Archive with 3 entries (3 files):
- AJ_MEME_0.05.csv
- AJ_PRIME_Conant-Stadler.csv
- datamonkey_sequences-GDD_3.fa
