# Supplementary material for: Evolution of substrate recognition sites (SRSs) in cytochromes P450 from Apiaceae exemplified by the CYP71AJ subfamily
Source: BMC Evol Biol. 2015 Jun 26;15:122. doi: 10.1186/s12862-015-0396-z (PMC4482195; doi:10.1186/s12862-015-0396-z)
Supplement: Additional file 5: — PRIME, MEME data. [file 12862_2015_396_MOESM5_ESM.zip › AJ_MEME_0.05.csv]

Codon	alpha	beta1	p1	beta2	p2	LRT	p-value	q-value	Log(L)
1	0.844619	0.0	0.0465862	0.0	0.953414	0.0	0.67	0.856859	-3.76125
2	2.71963	0.166956	1.0	0.166984	1.00024e-09	0.0	0.67	0.852575	-12.8761
3	0.0	0.0	0.840927	2.50964	0.159073	0.599609	0.405321	1.0	-13.4148
4	0.61263	0.0	0.284992	1.98835	0.715008	0.990683	0.320902	1.0	-36.3677
5	1.72123	0.322911	0.999995	0.322911	5.26325e-06	0.0	0.67	0.859018	-22.6681
6	66.7254	0.0	0.0472669	0.0	0.952733	0.0	0.67	0.861187	-16.2863
7	0.0	0.0	0.729133	1.77458	0.270867	2.02232	0.180793	1.0	-16.8235
8	0.58092	0.215822	0.547458	3.50306	0.452542	1.51429	0.238702	1.0	-41.6049
9	0.86417	0.0	0.926057	5.41296	0.0739429	0.261045	0.507144	1.0	-24.551
10	1.13391	0.173163	1.0	0.17306	1.00117e-09	0.0	0.67	0.837912	-13.9203
11	2.05578	0.0	0.92033	5.02547	0.0796703	0.0660895	0.596853	1.0	-32.8168
12	0.766119	0.337765	0.963159	273.77	0.0368409	5.47232	0.0297107	1.0	-28.4875
13	1.48747	1.48747	0.365719	0.0	0.634281	0.0	0.67	0.848333	-18.934
14	1.70532	0.341131	1.0	0.341922	1.0e-09	0.0	0.67	0.844134	-20.9794
15	0.730996	0.730996	1.00583e-09	0.868758	1.0	0.0228864	0.629553	1.0	-27.5419
16	1.12533	1.08866	1.0	1.0873	1.49012e-09	0.0	0.67	0.897447	-34.9111
17	2.2746	0.843218	0.999999	0.843195	7.09534e-07	0.0	0.67	0.869974	-16.7523
18	1.52682	0.0	0.676757	2.82424	0.323243	0.113738	0.570011	1.0	-30.9995
19	0.3854	0.310283	0.916371	23.5261	0.0836291	2.90133	0.113066	1.0	-27.2973
20	2.24235	2.24235	0.23012	0.0	0.76988	0.0	0.67	0.883497	-35.5887
21	0.736101	0.0	0.953783	12.4713	0.0462169	3.58003	0.079155	1.0	-17.9061
22	2.55866	0.659567	1.0	0.659857	1.49012e-09	0.0	0.67	0.782179	-32.4855
23	0.0	0.0	1.00014e-09	0.145581	1.0	0.28859	0.49721	1.0	-9.98885
24	0.79636	0.421439	1.0	0.421363	6.95821e-08	0.0	0.67	0.742985	-25.6357
25	1.04865	0.0	0.0472711	0.0	0.952729	0.0	0.67	0.789421	-11.1289
26	2.7967	0.507328	1.0	0.507359	1.21072e-09	0.0	0.67	0.787598	-27.0457
27	0.0	0.0	0.251316	0.239625	0.748684	0.0247125	0.627813	1.0	-10.9564
28	0.336035	0.233832	0.660075	0.233944	0.339925	0.0	0.67	0.785783	-12.0648
29	0.0	0.0	0.199805	0.561601	0.800195	1.75009	0.209645	1.0	-13.0537
30	1.41507	1.41507	0.134276	1.80082	0.865724	0.0934179	0.580786	1.0	-41.9012
31	2.31915	0.809638	1.0	0.809686	3.43323e-08	0.0	0.67	0.757844	-34.5641
32	0.0	0.0	0.259937	0.209607	0.740063	0.432314	0.45089	1.0	-9.76933
33	0.0	0.0	0.727638	2.6783	0.272362	4.67036	0.0449205	1.0	-20.9906
34	0.546518	0.546517	1.00075e-09	0.640979	1.0	0.0328865	0.620603	1.0	-34.0555
35	2.04031	2.04031	0.554141	0.0	0.445859	0.0	0.67	0.754491	-36.8025
36	0.69833	0.309018	1.0	0.308686	1.21072e-09	0.0	0.67	0.752826	-16.7516
37	1.2557	0.136383	0.649097	0.147117	0.350903	0.0	0.67	0.749516	-13.9098
38	0.448028	0.0	0.886371	2.76691	0.113629	0.119787	0.566951	1.0	-21.392
39	0.354188	0.0	0.0473629	0.0	0.952637	0.0	0.67	0.791253	-11.6145
40	1.03488	0.0	0.0478997	0.0	0.9521	0.0	0.67	0.802424	-15.0115
41	0.0	0.0	0.0	0.0	1.0	0.0	1.0	1.0	0.0
42	0.867901	0.0	0.0474263	0.0	0.952574	0.0	0.67	0.796799	-13.5798
43	1.52685	0.780247	0.979692	0.138133	0.0203077	0.0	0.67	0.780389	-41.9043
44	0.372574	0.281297	0.859746	14.4843	0.140254	1.73992	0.210815	1.0	-32.8563
45	1.8784	0.951782	1.0	0.951597	1.00117e-09	0.0	0.67	0.776834	-31.1658
46	6.0602	0.0	0.0480902	0.0	0.95191	0.0	0.67	0.813914	-24.1399
47	4.33911	0.138056	1.0	0.138111	9.53674e-08	0.0	0.67	0.815861	-22.1486
48	2.24918	0.0	0.0479968	0.0	0.952003	0.0	0.67	0.817818	-13.558
49	1.3878	0.0	0.047434	0.0	0.952566	0.0	0.67	0.811976	-14.815
50	0.415578	0.0	0.0472849	0.0	0.952715	0.0	0.67	0.808128	-8.48106
51	0.0	0.0	0.0	0.0	1.0	0.0	1.0	1.0	0.0
52	0.0	0.0	0.0	0.0	1.0	0.0	1.0	1.0	0.0
53	0.616155	0.0	0.963602	23.774	0.036398	1.38044	0.257158	1.0	-13.7361
54	1.05213	0.523341	0.999998	0.523344	1.71662e-06	0.0	0.67	0.83178	-22.4564
55	1.05532	1.05532	0.18348	0.0	0.81652	0.0	0.67	0.833814	-16.6547
56	0.0	0.0	0.750946	1.73065	0.249054	1.46707	0.245038	1.0	-16.3586
57	0.866084	0.0	0.0478718	0.0	0.952128	0.0	0.67	0.827743	-13.0732
58	0.300347	0.151091	1.0	0.151095	4.65394e-07	0.0	0.67	0.821759	-16.6682
59	1.74122	0.305327	0.999	0.305362	0.00100006	0.0	0.67	0.825739	-24.5306
60	1.36303	0.0827259	0.915284	62.1555	0.0847164	4.95648	0.0387506	1.0	-28.3186
61	0.0	0.0	0.741931	3.70056	0.258069	5.35959	0.0314843	1.0	-19.8319
62	3.08139	0.0	0.0499646	0.0	0.950035	0.0	0.67	0.806217	-22.736
63	0.521976	0.142931	1.0	0.142902	4.28513e-07	0.0	0.67	0.759532	-14.7496
64	0.785829	0.501918	1.0	0.498272	1.49012e-09	0.0	0.67	0.762931	-25.5192
65	0.311775	0.0	0.0479632	0.0	0.952037	0.0	0.67	0.764641	-8.76167
66	1.67115	0.0	0.0466328	0.0	0.953367	0.0	0.67	0.76636	-20.8951
67	0.543994	0.0	0.506449	2.53934	0.493551	0.505508	0.430041	1.0	-30.3758
68	0.749419	0.680236	1.0	0.679895	1.0e-09	0.0	0.67	0.773311	-26.2791
69	0.0	0.0	0.750012	0.822402	0.249988	0.459404	0.44299	1.0	-10.3085
70	1.56403	0.0	0.0473017	0.0	0.952698	0.0	0.67	1.0	-17.1978
71	1.97316	0.0	0.951239	7.86464	0.0487613	0.277137	0.501291	1.0	-27.4397
72	1.83215	0.847169	0.890755	12.7947	0.109245	0.57245	0.412238	1.0	-42.1623
73	0.0	0.0	0.223758	0.142167	0.776242	0.00865455	0.646062	1.0	-9.98617
74	0.828904	0.828904	0.247301	2.09476	0.752699	0.608845	0.403007	1.0	-38.8526
75	0.0	0.0	0.0	0.0	1.0	0.0	1.0	1.0	0.0
76	0.0	0.0	0.338996	1.25226	0.661004	2.59799	0.13279	1.0	-27.7399
77	3.34007	0.295666	1.0	0.308908	1.21072e-09	0.0	0.67	1.0	-26.4922
78	0.759665	0.0	0.065	0.0	0.935	0.0	0.67	1.0	-15.2129
79	0.0	0.0	0.215322	0.528913	0.784678	0.935212	0.331419	1.0	-21.1981
80	3.52507	0.364073	0.99938	0.597935	0.000619787	0.0	0.67	0.994257	-33.047
81	0.423386	0.0	0.0474218	0.0	0.952578	0.0	0.67	0.997164	-10.1191
82	0.0	0.0	0.0	0.0	1.0	0.0	1.0	1.0	0.0
83	0.438931	0.17567	1.0	0.17532	8.82149e-09	0.0	0.67	1.0	-14.6909
84	0.0	0.0	0.0	0.0	1.0	0.0	1.0	1.0	0.0
85	1.23187	0.0	0.0467722	0.0	0.953228	0.0	0.67	1.0	-16.3893
86	1.51184	0.0	0.047388	0.0	0.952612	0.0	0.67	0.985636	-15.8031
87	0.358311	0.0	0.0500484	0.0	0.949952	0.0	0.67	0.931776	-10.4078
88	0.0	0.0	0.0	0.0	1.0	0.0	1.0	1.0	0.0
89	1.38244	0.290843	1.0	0.289783	1.0e-09	0.0	0.67	0.921703	-18.1966
90	1.21862	0.0	0.882726	1.71782	0.117274	-0.000414353	0.67	0.919218	-20.9899
91	0.437838	0.147892	0.943979	0.147897	0.0560211	0.0	0.67	0.916747	-13.8476
92	0.784108	0.0	0.805111	2.54277	0.194889	0.293165	0.495599	1.0	-26.0599
93	0.565701	0.0	0.0484914	0.0	0.951509	0.0	0.67	0.942072	-7.18273
94	2.55929	0.0	0.505514	1.66144	0.494486	0.0	0.67	0.971595	-30.0831
95	0.925014	0.453303	1.0	0.453605	1.00024e-09	0.0	0.67	0.982795	-22.0228
96	0.718288	0.0	0.047388	0.0	0.952612	0.0	0.67	0.960648	-8.76357
97	1.85538	0.0	0.0479399	0.0	0.95206	0.0	0.67	0.955266	-21.8249
98	1.02201	0.146604	1.0	0.14635	1.00024e-09	0.0	0.67	0.957949	-13.1105
99	0.0	0.0	0.0	0.0	1.0	0.0	1.0	1.0	0.0
100	1.38523	0.202126	1.0	0.191524	1.00117e-09	0.0	0.67	0.952598	-22.9015
101	0.466887	0.3341	1.0	0.334293	1.21072e-09	0.0	0.67	0.944681	-15.8563
102	0.419709	0.0	0.0479976	0.0	0.952002	0.0	0.67	0.947306	-8.26712
103	2.03632	0.540955	1.0	0.54	1.00024e-09	0.0	0.67	0.949944	-31.7431
104	0.61046	0.61046	0.607208	0.0	0.392792	0.0	0.67	0.963362	-20.9906
105	5.2393	0.0	0.0474026	0.0	0.952597	0.0	0.67	0.977163	-23.5155
106	0.423405	0.0	0.0474218	0.0	0.952578	0.0	0.67	0.979971	-8.91124
107	1.50423	1.24589	0.0251533	1.61329	0.974847	0.00522902	0.651657	1.0	-41.2121
108	1.34378	0.609354	1.0	0.60937	9.53674e-08	0.0	0.67	0.974371	-27.1529
109	0.0	0.0	0.0	0.0	1.0	0.0	1.0	1.0	0.0
110	0.625578	0.337196	1.0	0.337374	1.0e-09	0.0	0.67	0.968835	-22.1862
111	0.572426	0.0	0.55413	2.8214	0.44587	1.2682	0.273879	1.0	-30.2564
112	3.70125	0.582255	0.975706	10.5569	0.0242936	0.0880462	0.583782	1.0	-27.8424
113	1.27179	0.96886	1.0	0.972819	1.0e-09	0.0	0.67	0.91429	-37.1136
114	0.707026	0.707026	1.00154e-09	0.792676	1.0	0.0151089	0.637731	1.0	-31.3403
115	0.0	0.0	1.0e-09	0.146983	1.0	0.624596	0.399102	1.0	-10.9152
116	1.19628	0.0	0.0474263	0.0	0.952574	0.0	0.67	0.911845	-8.31107
117	4.44954	0.443379	1.0	0.444414	1.0e-09	0.0	0.67	0.906995	-27.7894
118	3.50981	0.0	0.0500337	0.0	0.949966	0.0	0.67	0.909413	-20.6656
119	0.0	0.0	1.00001e-09	0.288188	1.0	1.11957	0.297974	1.0	-13.0667
120	0.418043	0.0	0.0773902	0.0	0.92261	0.0	0.67	0.934329	-7.95039
121	1.51881	0.0	0.875495	1.70361	0.124505	-0.00219487	0.67	0.936896	-22.5303
122	1.01701	0.575546	1.0	0.575269	6.48499e-08	0.0	0.67	0.939477	-27.7323
123	0.0	0.0	0.0	0.0	1.0	0.0	1.0	1.0	0.0
124	0.964582	0.318164	1.0	0.316662	1.49012e-09	0.0	0.67	0.924201	-22.5822
125	1.71283	0.321937	1.0	0.321812	1.0e-09	0.0	0.67	0.926712	-27.7029
126	2.71061	0.0	0.0478787	0.0	0.952121	0.0	0.67	0.929237	-9.86935
127	0.0	0.0	0.880437	4.46861	0.119563	1.51935	0.238033	1.0	-16.9039
128	0.0	0.0	0.0	0.0	1.0	0.0	1.0	1.0	0.0
129	1.11715	0.0	0.0473688	0.0	0.952631	0.0	0.67	1.0	-8.5752
130	0.0	0.0	0.0	0.0	1.0	0.0	1.0	1.0	0.0
131	0.526917	0.0	0.0478484	0.0	0.952152	0.0	0.67	1.0	-10.0986
132	1.71603	0.0	0.0472849	0.0	0.952715	0.0	0.67	1.0	-10.6155
133	2.49796	0.0	0.0467644	0.0	0.953236	0.0	0.67	1.0	-18.9009
134	1.22336	0.151531	1.0	0.151257	1.20274e-08	0.0	0.67	1.0	-14.1518
135	1.08861	0.0	0.0481686	0.0	0.951831	0.0	0.67	1.0	-8.13993
136	7.67781	0.584019	1.0	0.58058	1.0e-09	0.0	0.67	1.0	-33.449
137	3.86836	0.0	0.0472961	0.0	0.952704	0.0	0.67	1.0	-13.3622
138	0.434582	0.351668	1.0	0.351997	1.49012e-08	0.0	0.67	1.0	-16.9938
139	0.0	0.0	0.648383	1.26849	0.351617	2.69947	0.12582	1.0	-13.2456
140	1.1692	0.0	0.0500202	0.0	0.94998	0.0	0.67	1.0	-10.8118
141	0.574234	0.0	0.0472738	0.0	0.952726	0.0	0.67	1.0	-13.2351
142	1.69267	0.0	0.0367248	0.0	0.963275	0.0	0.67	1.0	-22.0765
143	2.86571	0.0	0.0479492	0.0	0.952051	0.0	0.67	1.0	-10.2757
144	0.0	0.0	0.524374	1.23772	0.475626	2.93674	0.110971	1.0	-20.6987
145	0.780326	0.68238	1.0	0.6825	1.0e-09	0.0	0.67	1.0	-25.8007
146	1.76735	0.0	0.0473059	0.0	0.952694	0.0	0.67	1.0	-14.9619
147	0.0	0.0	0.0	0.0	1.0	0.0	1.0	1.0	0.0
148	1.85499	0.670098	1.0	0.669892	3.45707e-09	0.0	0.67	0.988493	-31.6196
149	2.34291	0.0	0.04677	0.0	0.95323	0.0	0.67	0.991366	-18.76
150	0.0	0.0	0.0	0.0	1.0	0.0	1.0	1.0	0.0
151	0.567562	0.567562	0.207136	0.680562	0.792864	0.0161555	0.636541	1.0	-28.7691
152	0.323971	0.323971	0.296235	1.56059	0.703765	0.323413	0.485203	1.0	-33.9061
153	0.666107	0.170893	1.0	0.171829	1.0e-09	0.0	0.67	1.0	-16.1375
154	1.72991	0.0	0.0474368	0.0	0.952563	0.0	0.67	1.0	-16.7185
155	0.0	0.0	0.0	0.0	1.0	0.0	1.0	1.0	0.0
156	0.707113	0.0	0.0499472	0.0	0.950053	0.0	0.67	1.0	-7.70746
157	1.61276	0.0	0.0500882	0.0	0.949912	0.0	0.67	1.0	-10.474
158	2.34249	0.0	0.0367572	0.0	0.963243	0.0	0.67	0.904589	-19.2688
159	0.387762	0.385498	0.249091	0.542001	0.750909	0.0495381	0.607881	1.0	-25.1166
160	0.470819	0.470819	0.381852	0.0	0.618148	0.0	0.67	0.771561	-19.4681
161	3.23209	0.220431	1.0	0.22038	8.04663e-08	0.0	0.67	0.769819	-26.039
162	1.51327	0.724699	1.0	0.72414	3.81471e-09	0.0	0.67	0.768086	-36.1178
163	0.0	0.0	0.911965	1164.3	0.0880349	6.90924	0.0142297	1.0	-26.3381
164	0.0	0.0	0.947429	6.32132	0.0525711	0.861433	0.346072	1.0	-10.5717
165	1.63142	0.0	0.935843	94.2231	0.0641567	1.20907	0.283185	1.0	-26.5646
166	0.716338	0.710913	1.0	0.710989	6.48499e-08	0.0	0.67	0.761228	-23.5222
167	0.0	0.0	1.0e-09	1.17757	1.0	2.21392	0.163049	1.0	-27.2558
168	1.92253	0.0	0.924959	3.55985	0.0750408	0.0402332	0.61473	1.0	-23.3463
169	0.589994	0.415385	0.689546	8.0092	0.310454	3.35919	0.0888562	1.0	-41.454
170	2.8993	2.8993	0.0983043	0.0	0.901696	0.0	0.67	0.823744	-26.3972
171	0.858969	0.858948	1.00017e-09	1.03421	1.0	0.0259599	0.626655	1.0	-32.8721
172	0.802448	0.0	0.491674	2.28664	0.508326	0.282565	0.499348	1.0	-31.3413
173	1.77842	0.298608	0.883167	10.3573	0.116833	1.51677	0.238373	1.0	-33.1923
174	0.0	0.0	0.0	0.0	1.0	0.0	1.0	1.0	0.0
175	1.71658	0.0	0.0472738	0.0	0.952726	0.0	0.67	0.829757	-18.3212
176	9.06747	9.06747	0.0790757	0.177496	0.920924	0.0	0.67	0.819784	-36.3662
177	1.95402	0.0	0.865387	4.20961	0.134613	0.123427	0.565138	1.0	-21.3478
178	0.531325	0.531325	1.001e-06	0.710294	0.999999	0.0817376	0.587393	1.0	-23.5327
179	2.49753	0.0	0.887173	7.31713	0.112827	0.769055	0.365588	1.0	-27.678
180	1.58132	0.313932	0.941427	18.194	0.0585729	1.59847	0.22785	1.0	-33.9204
181	0.510958	0.510958	1.001e-06	0.819797	0.999999	0.186709	0.536355	1.0	-25.9956
182	0.306952	0.0	0.934892	6.00999	0.0651077	0.35275	0.475512	1.0	-14.5548
183	1.72628	0.88852	0.749717	0.0	0.250283	0.0	0.67	0.775068	-33.0459
184	0.801427	0.801154	1.02445e-09	0.862372	1.0	0.00361742	0.654874	1.0	-32.0893
185	1.06412	0.0	0.0373607	0.0	0.962639	0.0	0.67	0.736566	-7.49607
186	1.33776	0.0	0.0473813	0.0	0.952619	0.0	0.67	0.778607	-13.7848
187	0.910894	0.0	0.0474218	0.0	0.952578	0.0	0.67	0.739761	-14.0162
188	0.862489	0.153852	1.0	0.155028	1.0e-09	0.0	0.67	0.73816	-17.0091
189	0.0	0.0	0.248632	0.174762	0.751368	0.552119	0.417528	1.0	-9.95269
190	0.0	0.0	1.0e-09	0.338042	1.0	1.26314	0.27466	1.0	-11.283
191	1.22455	0.52718	1.0	0.517349	1.0e-09	0.0	0.67	0.794942	-31.5193
192	1.6464	0.453277	0.994739	1.21029	0.0052608	0.0	0.67	0.793093	-34.2953
193	2.03974	0.0	0.0472961	0.0	0.952704	0.0	0.67	0.798665	-23.1881
194	2.66414	0.337594	1.0	0.33912	1.0e-09	0.0	0.67	0.804316	-23.2552
195	0.0	0.0	0.253129	0.596574	0.746871	0.879574	0.342396	1.0	-13.4193
196	0.0	0.0	0.0468245	0.0	0.953175	0.0	0.67	0.80054	-3.79622
197	1.04269	1.04268	1.0e-09	2.45747	1.0	0.746458	0.370577	1.0	-36.6688
198	0.991306	0.85664	1.0	0.856825	1.0e-09	0.0	0.67	0.747873	-29.1599
199	0.487212	0.487212	1.00025e-09	0.713481	1.0	0.116285	0.568715	1.0	-27.2185
200	1.63526	1.57558	1.0	1.57573	1.0e-09	0.0	0.67	0.751167	-41.888
201	0.0	0.0	0.286148	0.865702	0.713852	1.65716	0.220605	1.0	-18.4519
202	0.373143	0.0	0.917738	15.2144	0.0822622	2.60838	0.132057	1.0	-24.6017
203	0.768681	0.626513	1.0	0.625365	1.00117e-09	0.0	0.67	0.756164	-23.3265
204	0.44715	0.0	0.610701	2.04063	0.389299	1.05389	0.309405	1.0	-22.3787
205	0.0	0.0	1.00001e-09	1.7183	1.0	2.57492	0.134429	1.0	-17.3911
206	0.0	0.0	0.223438	0.650927	0.776562	0.284285	0.498736	1.0	-9.16111
207	0.0	0.0	0.929744	34.6496	0.0702563	1.80311	0.203658	1.0	-10.5752
208	1.72478	0.539502	1.0	0.539672	1.00063e-09	0.0	0.67	0.783977	-27.5173
209	0.582783	0.49318	1.0	0.49453	1.21072e-09	0.0	0.67	0.74137	-22.5047
210	1.7815	1.14814	0.950398	8.46564	0.0496021	0.073848	0.592065	1.0	-38.2513
211	1.55456	0.48207	1.0	0.470519	1.0e-09	0.0	0.67	0.744607	-28.5891
212	3.99847	0.336992	1.0	0.337104	1.00117e-09	0.0	0.67	0.746236	-27.2774
213	0.0	0.0	0.895506	36.1558	0.104494	7.64119	0.00979564	1.0	-25.9389
214	1.19263	0.869982	1.0	0.87078	1.00024e-09	0.0	0.67	0.835858	-30.7712
215	1.34032	0.324226	0.999453	0.324017	0.000546776	0.0	0.67	0.878943	-18.7055
216	7.40038	1.30204	0.277987	0.0	0.722013	0.0	0.67	0.881214	-24.8964
217	0.644979	0.161696	0.285429	1.1747	0.714571	0.132233	0.560837	1.0	-28.6123
218	1.12854	0.348865	0.999267	0.47453	0.000733263	0.0	0.67	0.876684	-21.0088
219	0.0	0.0	1.00001e-09	0.377003	1.0	1.31136	0.267307	1.0	-12.8592
220	1.52333	0.146715	0.634899	0.159552	0.365101	0.0	0.67	0.872199	-20.1923
221	0.0	0.0	0.0468245	0.0	0.953175	0.0	0.67	0.874436	-3.79622
222	0.820601	0.358179	1.0	0.357593	1.00117e-09	0.0	0.67	0.885792	-19.6793
223	0.0	0.0	0.674831	3.07551	0.325169	7.1034	0.0128867	1.0	-26.7838
224	1.13808	0.0	0.0474444	0.0	0.952556	0.0	0.67	0.899815	-9.85336
225	1.75012	0.490258	1.0	0.487858	1.0e-09	0.0	0.67	0.902196	-24.5455
226	0.90012	0.481359	0.912619	0.4814	0.0873806	0.0	0.67	0.895092	-26.0567
227	1.11529	0.0	0.0472961	0.0	0.952704	0.0	0.67	0.888099	-6.65005
228	3.91993	0.173027	1.0	0.175668	1.0e-09	0.0	0.67	0.890418	-17.1351
229	1.61052	0.335518	1.0	0.332171	1.0e-09	0.0	0.67	0.892749	-20.7941
230	2.04147	0.0	0.0499927	0.0	0.950007	0.0	0.67	0.867761	-16.7793
231	0.0	0.0	1.00001e-09	0.807532	1.0	2.41089	0.146716	1.0	-21.6575
232	1.65069	0.385615	1.0	0.381784	1.0e-09	0.0	0.67	0.846228	-29.3095
233	0.468407	0.468403	1.00318e-09	0.501045	1.0	0.00323922	0.65572	1.0	-21.0779
234	0.0	0.0	0.0	0.0	1.0	0.0	1.0	1.0	0.0
235	0.0	0.0	1.00001e-09	0.719893	1.0	2.66008	0.128479	1.0	-19.4877
236	0.0	0.0	0.0	0.0	1.0	0.0	1.0	1.0	0.0
237	1.61926	0.57171	1.0	0.570807	1.21072e-09	0.0	0.67	0.842049	-21.5204
238	1.49629	0.0	0.793988	2.9433	0.206012	0.0977024	0.578444	1.0	-28.289
239	1.46259	1.46259	1.00044e-09	1.59394	1.0	0.0101842	0.643893	1.0	-45.3033
240	0.468332	0.0	0.0474218	0.0	0.952578	0.0	0.67	1.0	-9.25963
241	1.76783	0.0	0.863887	2.1485	0.136113	0.00739382	0.64798	1.0	-28.6019
242	0.0	0.0	1.00002e-09	0.471629	1.0	1.46568	0.245227	1.0	-18.5574
243	0.0	0.0	0.820819	5.82843	0.179181	6.45429	0.0179558	1.0	-21.1612
244	0.0	0.0	0.42908	1.02819	0.57092	1.14563	0.293577	1.0	-22.4503
245	1.25111	0.166235	0.675806	0.178876	0.324194	0.0	0.67	0.966091	-19.0634
246	1.1882	0.0	0.944519	6.44588	0.0554808	0.271921	0.503172	1.0	-17.6443
247	0.0	0.0	0.66699	0.493742	0.33301	0.477251	0.437907	1.0	-9.30507
248	1.28784	1.28784	0.486976	0.0	0.513024	0.0	0.67	1.0	-27.0764
249	0.820927	0.0	0.950179	7.73482	0.0498214	0.474022	0.43882	1.0	-18.2031
250	0.0	0.0	1.0e-09	0.814702	1.0	1.66918	0.219153	1.0	-27.5926
251	1.0284	0.149322	0.690395	0.173221	0.309605	0.0	0.67	0.810048	-17.0284
252	1.2202	0.0	0.70553	4.25961	0.29447	0.583964	0.409285	1.0	-32.3335
253	0.0	0.0	0.0	0.0	1.0	0.0	1.0	1.0	0.0
254	0.0	0.0	0.831879	44.0025	0.168121	5.1211	0.0355975	1.0	-31.7198
255	0.0	0.0	0.0	0.0	1.0	0.0	1.0	1.0	0.0
256	0.708749	0.0	0.0473699	0.0	0.95263	0.0	0.67	1.0	-16.8082
257	0.71746	0.0	0.0474218	0.0	0.952578	0.0	0.67	1.0	-8.53248
258	0.0	0.0	0.731821	1.41729	0.268179	1.40119	0.254195	1.0	-14.7055
259	2.33627	0.166834	0.684765	0.177685	0.315235	0.0	0.67	1.0	-22.7965
260	1.03998	0.174093	1.0	0.174337	1.0e-09	0.0	0.67	1.0	-16.8827
261	0.0	0.0	0.856546	3.52391	0.143454	1.57313	0.231057	1.0	-14.7475
262	1.29151	0.456661	1.0	0.459712	1.0e-09	0.0	0.67	1.0	-23.02
263	1.56153	0.143007	1.0	0.139683	1.0e-09	0.0	0.67	1.0	-15.8317
264	0.0	0.0	0.730678	22.0741	0.269322	7.45378	0.0107775	1.0	-43.5295
265	0.0	0.0	0.0434677	1.41495	0.956532	3.03918	0.105133	1.0	-33.7212
266	0.923826	0.469026	0.999932	0.469028	6.84584e-05	0.0	0.67	1.0	-24.2115
267	1.39758	1.39758	1.001e-06	2.22609	0.999999	0.280687	0.500018	1.0	-42.5794
268	0.594777	0.0	0.611797	7.03612	0.388203	2.00952	0.182049	1.0	-40.8555
269	1.74456	0.500654	0.933065	47.9286	0.0669353	2.44721	0.143898	1.0	-37.6625
270	2.00176	0.0732591	0.919731	850.864	0.0802688	7.81123	0.00898284	1.0	-32.2499
271	2.84715	1.44121	1.0	1.43794	1.00117e-09	0.0	0.67	1.0	-8.59961
272	0.0	0.0	1.0e-09	0.915618	1.0	0.813564	0.356015	1.0	-14.1009
273	0.975306	0.0	0.50822	3.63352	0.49178	0.520058	0.426076	1.0	-19.8196
274	1.84574	1.84574	1.00081e-09	2.19663	1.0	0.0643005	0.597988	1.0	-47.7588
275	0.363593	0.348062	0.950718	17.0134	0.0492819	2.78478	0.120257	1.0	-26.7495
276	0.0	0.0	1.00001e-09	0.729691	1.0	3.06231	0.10386	1.0	-28.9623
277	4.2318	1.08375	0.766191	0.978888	0.233809	0.0	0.67	1.0	-34.7706
278	0.997286	0.145224	0.587927	0.145278	0.412073	0.0	0.67	1.0	-15.6245
279	3.35095	0.158076	1.0	0.158076	1.00117e-09	0.0	0.67	1.0	-19.9495
280	2.73212	0.616651	1.0	0.616019	1.00117e-09	0.0	0.67	1.0	-32.9819
281	0.327026	0.327023	1.00013e-09	0.53162	1.0	0.184885	0.537125	1.0	-24.8976
282	0.0	0.0	1.00001e-09	0.3123	1.0	0.969038	0.324957	1.0	-12.8019
283	0.0	0.0	0.0	0.0	1.0	0.0	1.0	1.0	0.0
284	1.40562	0.373427	0.991028	1.02247	0.00897243	0.0	0.67	1.0	-26.8923
285	0.0	0.0	1.00001e-09	0.310948	1.0	0.930961	0.332242	1.0	-15.2189
286	0.0	0.0	1.0e-09	0.159083	1.0	0.521743	0.42562	1.0	-7.78669
287	1.11726	0.367555	0.999138	0.367384	0.000861755	0.0	0.67	1.0	-21.9269
288	0.0	0.0	0.0468245	0.0	0.953175	0.0	0.67	1.0	-3.5948
289	1.08393	0.0	0.0478997	0.0	0.9521	0.0	0.67	1.0	-6.09087
290	2.58375	2.58375	0.285304	0.0	0.714696	0.0	0.67	1.0	-29.2151
291	1.17777	0.0	0.807905	4.53312	0.192095	0.509598	0.428921	1.0	-30.3187
292	0.123893	0.123893	0.960456	17.0447	0.0395436	4.5517	0.0477637	1.0	-14.8497
293	1.7554	0.127309	0.88568	3.48049	0.11432	0.0672085	0.596149	1.0	-26.7309
294	0.27695	0.276947	1.0001e-09	0.49191	1.0	0.262392	0.506649	1.0	-23.7901
295	1.53771	0.162895	1.0	0.162312	1.72743e-08	0.0	0.67	1.0	-17.646
296	0.0	0.0	1.0e-09	0.320377	1.0	1.3096	0.267572	1.0	-14.6665
297	0.0	0.0	0.607399	1.40294	0.392601	1.04706	0.310624	1.0	-20.7305
298	1.19745	0.0	0.0474218	0.0	0.952578	0.0	0.67	1.0	-8.10439
299	0.769215	0.475305	0.999505	0.475307	0.000495462	0.0	0.67	1.0	-23.0583
300	0.0	0.0	0.247082	0.413363	0.752918	0.625401	0.398904	1.0	-14.5214
301	2.73004	0.155196	1.0	0.15519	1.00117e-09	0.0	0.67	1.0	-22.6082
302	2.08626	0.0	0.0480686	0.0	0.951931	0.0	0.67	1.0	-13.867
303	0.0	0.0	0.0	0.0	1.0	0.0	1.0	1.0	0.0
304	0.364119	0.325251	0.564779	0.325283	0.435221	0.0	0.67	1.0	-20.1842
305	2.49156	0.552663	0.978389	2.16767	0.0216106	0.0	0.67	1.0	-32.7339
306	0.0	0.0	1.0e-09	0.154712	1.0	0.81806	0.355066	1.0	-8.77593
307	0.576694	0.0	0.857462	5.18261	0.142538	1.17108	0.289356	1.0	-21.943
308	0.0	0.0	1.00001e-09	0.142286	1.0	0.289712	0.496814	1.0	-7.31901
309	0.0	0.0	0.0	0.0	1.0	0.0	1.0	1.0	0.0
310	0.0	0.0	1.0e-09	0.723558	1.0	3.03227	0.105517	1.0	-23.5835
311	0.566736	0.566736	1.00026e-09	0.750241	1.0	0.0599339	0.600811	1.0	-28.5472
312	0.570712	0.316045	1.0	0.314439	1.21072e-09	0.0	0.67	1.0	-18.7197
313	0.888059	0.0	0.0473991	0.0	0.952601	0.0	0.67	1.0	-13.0615
314	0.0	0.0	0.0	0.0	1.0	0.0	1.0	1.0	0.0
315	0.777584	0.325072	0.999995	0.325072	5.26325e-06	0.0	0.67	1.0	-17.2593
316	1.33392	0.0	0.936415	4.69978	0.0635849	0.154775	0.550303	1.0	-23.836
317	0.409231	0.0	0.894194	2.02135	0.105806	0.14175	0.556311	1.0	-13.6836
318	0.929536	0.326432	1.0	0.326104	1.10865e-08	0.0	0.67	1.0	-25.2537
319	0.792263	0.307716	1.0	0.30771	1.49012e-09	0.0	0.67	1.0	-24.4199
320	0.966532	0.966532	0.675949	0.0	0.324051	0.0	0.67	1.0	-24.8372
321	0.835924	0.0	0.0480962	0.0	0.951904	0.0	0.67	1.0	-11.8754
322	0.530218	0.0	0.0509315	0.0	0.949069	0.0	0.67	1.0	-7.54689
323	0.0	0.0	0.0	0.0	1.0	0.0	1.0	1.0	0.0
324	0.419568	0.297687	0.974628	0.297687	0.0253724	0.0	0.67	1.0	-15.8939
325	0.946714	0.419426	1.0	0.419074	5.40912e-09	0.0	0.67	1.0	-20.2834
326	0.382049	0.0	0.867056	1.50542	0.132944	0.0901804	0.582584	1.0	-15.3693
327	3.01333	0.0	0.0472974	0.0	0.952703	0.0	0.67	1.0	-22.5453
328	1.29936	0.0	0.957184	494.787	0.0428159	0.646677	0.393717	1.0	-29.9954
329	2.60059	0.0	0.0472961	0.0	0.952704	0.0	0.67	1.0	-13.155
330	1.66555	0.0	0.0474646	0.0	0.952535	0.0	0.67	1.0	-10.1377
331	3.30973	0.922307	1.0	0.920885	1.00117e-09	0.0	0.67	1.0	-32.2461
332	2.45926	0.0	0.0467543	0.0	0.953246	0.0	0.67	1.0	-22.3894
333	2.19114	0.138971	0.683096	0.153831	0.316904	0.0	0.67	1.0	-21.522
334	0.280476	0.280475	1.0e-09	0.733678	1.0	0.839641	0.350554	1.0	-24.049
335	0.0	0.0	0.0	0.0	1.0	0.0	1.0	1.0	0.0
336	0.639766	0.639766	1.00004e-09	1.05514	1.0	0.238495	0.515603	1.0	-33.6316
337	0.0	0.0	0.0	0.0	1.0	0.0	1.0	1.0	0.0
338	0.0	0.0	0.0	0.0	1.0	0.0	1.0	1.0	0.0
339	1.26947	0.359023	1.0	0.356752	1.21072e-09	0.0	0.67	1.0	-23.2307
340	25.9363	1.04275	1.0	1.04274	1.00024e-09	0.0	0.67	1.0	-37.9984
341	0.0	0.0	0.0	0.0	1.0	0.0	1.0	1.0	0.0
342	2.12097	0.171481	1.0	0.172417	1.00051e-09	0.0	0.67	1.0	-24.8699
343	1.82927	0.0	0.0516332	0.0	0.948367	0.0	0.67	1.0	-16.2699
344	1.34248	0.0	0.943195	5.93954	0.0568049	0.243991	0.513512	1.0	-15.5386
345	0.803162	0.0	0.0480686	0.0	0.951931	0.0	0.67	1.0	-8.64174
346	1.5311	0.0	0.0473393	0.0	0.952661	0.0	0.67	1.0	-19.7893
347	1.96053	0.463766	1.0	0.463289	1.0e-09	0.0	0.67	1.0	-26.3188
348	0.666788	0.0	0.0481719	0.0	0.951828	0.0	0.67	1.0	-11.6587
349	1.73861	0.0	0.0475357	0.0	0.952464	0.0	0.67	1.0	-9.6666
350	0.0	0.0	0.84511	4.15799	0.15489	2.31443	0.154488	1.0	-15.6838
351	4.33123	1.05253	0.999999	1.05254	9.53674e-07	0.0	0.67	1.0	-42.2507
352	0.0	0.0	0.0	0.0	1.0	0.0	1.0	1.0	0.0
353	0.668032	0.382797	0.719421	17.7149	0.280579	8.70309	0.0057066	1.0	-48.8124
354	0.0	0.0	1.00003e-09	0.15267	1.0	0.645909	0.393903	1.0	-8.38045
355	0.618682	0.618682	0.148026	0.736334	0.851974	0.01697	0.635637	1.0	-27.3024
356	0.0	0.0	0.0	0.0	1.0	0.0	1.0	1.0	0.0
357	2.11174	0.0	0.0465862	0.0	0.953414	0.0	0.67	1.0	-19.6146
358	0.826831	0.623274	0.950057	11.5868	0.049943	0.429711	0.451661	1.0	-29.0306
359	0.0	0.0	0.50789	1.61915	0.49211	0.956481	0.327338	1.0	-26.0655
360	0.0	0.0	0.0	0.0	1.0	0.0	1.0	1.0	0.0
361	0.879188	0.647053	1.0	0.647085	9.53674e-08	0.0	0.67	1.0	-30.8238
362	0.938782	0.0	0.0473073	0.0	0.952693	0.0	0.67	1.0	-10.2242
363	0.770486	0.0	0.0472961	0.0	0.952704	0.0	0.67	1.0	-15.6884
364	0.0	0.0	0.805012	2.37833	0.194988	1.19513	0.28543	1.0	-15.8153
365	0.816841	0.0	0.0474218	0.0	0.952578	0.0	0.67	1.0	-12.9215
366	0.794249	0.0	0.0472892	0.0	0.952711	0.0	0.67	1.0	-11.0279
367	0.0	0.0	1.0e-09	0.394689	1.0	0.318415	0.486891	1.0	-20.1453
368	0.623617	0.0	0.0478514	0.0	0.952149	0.0	0.67	1.0	-6.45223
369	2.14513	0.0	0.0473866	0.0	0.952613	0.0	0.67	1.0	-15.9157
370	4.59156	0.0	0.047897	0.0	0.952103	0.0	0.67	1.0	-11.2311
371	0.0	0.0	0.0	0.0	1.0	0.0	1.0	1.0	0.0
372	1.80643	0.0	0.047278	0.0	0.952722	0.0	0.67	1.0	-23.5016
373	3.81872	0.928729	1.0	0.937707	1.0e-09	0.0	0.67	1.0	-41.6885
374	2.21251	0.383015	1.0	0.381607	1.0e-09	0.0	0.67	1.0	-23.8461
375	0.0	0.0	0.69234	1.37675	0.30766	2.24549	0.160307	1.0	-14.7296
376	0.359655	0.154372	1.0	0.154301	6.48499e-08	0.0	0.67	1.0	-16.9532
377	0.856876	0.156932	1.0	0.156835	1.00117e-09	0.0	0.67	1.0	-15.9221
378	1.69172	0.0	0.0480686	0.0	0.951931	0.0	0.67	1.0	-15.8436
379	4.25272	0.454042	1.0	0.45342	1.21072e-09	0.0	0.67	1.0	-32.702
380	0.235428	0.0	0.886607	2.8553	0.113393	0.118533	0.56758	1.0	-15.2688
381	0.63138	0.0	0.451222	1.3117	0.548778	0.122455	0.56562	1.0	-25.735
382	1.56291	0.155129	1.0	0.154924	1.00117e-09	0.0	0.67	1.0	-22.5591
383	0.0	0.0	0.0	0.0	1.0	0.0	1.0	1.0	0.0
384	0.0	0.0	0.2241	0.201716	0.7759	0.428086	0.452143	1.0	-10.021
385	1.29062	0.0	0.873873	1.5532	0.126127	-0.00251976	0.67	1.0	-24.7304
386	0.697723	0.255217	1.0	0.25485	1.0e-09	0.0	0.67	1.0	-16.4598
387	0.526893	0.182452	1.0	0.182525	3.26514e-09	0.0	0.67	1.0	-13.5658
388	1.59495	0.0	0.0472974	0.0	0.952703	0.0	0.67	1.0	-9.00352
389	2.53827	0.0	0.949085	9.33127	0.050915	0.467751	0.440601	1.0	-27.2915
390	1.34106	0.0	0.931241	3.96854	0.0687585	0.105818	0.574114	1.0	-18.3531
391	0.403361	0.0	0.8608	10.776	0.1392	2.2625	0.15885	1.0	-27.0366
392	0.0	0.0	0.0	0.0	1.0	0.0	1.0	1.0	0.0
393	0.401206	0.0	0.0474172	0.0	0.952583	0.0	0.67	1.0	-8.85825
394	5.04567	0.0	0.0480019	0.0	0.951998	0.0	0.67	1.0	-13.5637
395	0.410266	0.0	0.946805	6.42914	0.0531955	0.504112	0.430425	1.0	-15.5448
396	1.5018	0.0	0.945257	6.39937	0.0547428	0.271703	0.503251	1.0	-19.5954
397	0.0	0.0	1.00003e-09	0.757156	1.0	2.26709	0.158459	1.0	-25.5739
398	0.764657	0.54052	0.917119	33.5154	0.0828806	4.48326	0.0494858	1.0	-39.4428
399	1.19654	0.0	0.0473393	0.0	0.952661	0.0	0.67	1.0	-16.2805
400	0.0	0.0	0.0	0.0	1.0	0.0	1.0	1.0	0.0
401	0.0	0.0	0.0	0.0	1.0	0.0	1.0	1.0	0.0
402	0.0	0.0	0.0	0.0	1.0	0.0	1.0	1.0	0.0
403	0.491996	0.0	0.913852	21.3121	0.0861482	1.21272	0.282599	1.0	-28.2373
404	2.59891	0.138851	0.815991	0.158303	0.184009	0.0	0.67	1.0	-20.9984
405	0.0	0.0	0.0	0.0	1.0	0.0	1.0	1.0	0.0
406	1.0584	0.302375	1.0	0.300055	1.21072e-09	0.0	0.67	1.0	-20.6296
407	0.0	0.0	0.0	0.0	1.0	0.0	1.0	1.0	0.0
408	0.372564	0.150538	1.0	0.150443	3.43323e-08	0.0	0.67	1.0	-14.9829
409	0.575682	0.154065	1.0	0.154048	4.65394e-07	0.0	0.67	1.0	-13.7189
410	0.807619	0.0	0.047388	0.0	0.952612	0.0	0.67	1.0	-11.341
411	0.945342	0.148476	0.916763	0.152545	0.0832368	0.0	0.67	1.0	-19.6081
412	0.902207	0.0	0.0472961	0.0	0.952704	0.0	0.67	1.0	-12.1177
413	0.0	0.0	0.965785	27.3392	0.0342151	10.143	0.00274831	1.0	-12.1452
414	2.89979	0.996643	1.0	0.997218	1.0e-09	0.0	0.67	1.0	-42.1705
415	1.02931	0.0	0.611065	2.17201	0.388935	0.0962882	0.579213	1.0	-32.8306
416	0.0	0.0	0.0	0.0	1.0	0.0	1.0	1.0	0.0
417	0.566041	0.566006	1.0019e-09	0.621597	1.0	0.00630896	0.649752	1.0	-23.8261
418	0.370428	0.323164	0.261028	0.5378	0.738972	0.0300025	0.623052	1.0	-24.8879
419	0.775906	0.0	0.047906	0.0	0.952094	0.0	0.67	1.0	-13.2761
420	0.0	0.0	0.958216	12.7547	0.0417835	1.57495	0.230825	1.0	-10.6736
421	1.22723	0.0	0.891164	6.4359	0.108836	0.572885	0.412126	1.0	-21.0694
422	2.32026	0.0	0.0529783	0.0	0.947022	0.0	0.67	1.0	-12.7583
423	0.587614	0.0	0.843297	9.0471	0.156703	4.01234	0.0631824	1.0	-31.2862
424	1.48256	0.0	0.0480958	0.0	0.951904	0.0	0.67	1.0	-19.0408
425	1.22402	0.0	0.0499472	0.0	0.950053	0.0	0.67	1.0	-9.37707
426	0.454066	0.0	0.0472807	0.0	0.952719	0.0	0.67	1.0	-7.41656
427	1.02723	0.0	0.0508597	0.0	0.94914	0.0	0.67	1.0	-12.4002
428	0.337948	0.203317	1.0	0.203236	1.64509e-08	0.0	0.67	1.0	-15.026
429	1.02991	0.14405	1.0	0.144045	9.53674e-08	0.0	0.67	1.0	-11.7406
430	0.0	0.0	1.00001e-09	0.262951	1.0	0.534073	0.422307	1.0	-11.7294
431	0.925735	0.0	0.689479	1.17998	0.310521	0.00425915	0.653528	1.0	-25.2489
432	2.30254	0.0	0.784375	7.62769	0.215625	0.746935	0.37047	1.0	-35.9714
433	0.0	0.0	0.0	0.0	1.0	0.0	1.0	1.0	0.0
434	1.16487	0.0	0.901572	2.67607	0.0984283	0.0320233	0.621327	1.0	-16.3929
435	0.0	0.0	0.0	0.0	1.0	0.0	1.0	1.0	0.0
436	1.22055	0.0	0.0473017	0.0	0.952698	0.0	0.67	1.0	-18.4991
437	0.39562	0.369845	0.930432	128.347	0.069568	4.87778	0.0403566	1.0	-33.4008
438	1.04074	0.27692	0.978199	1.27293	0.0218008	-0.0751689	0.67	1.0	-22.3519
439	1.10757	0.173098	1.0	0.172913	1.0e-09	0.0	0.67	1.0	-13.205
440	0.546462	0.0	0.0474263	0.0	0.952574	0.0	0.67	1.0	-8.36402
441	1.07468	0.348367	0.991406	0.947309	0.00859375	0.0	0.67	1.0	-20.0554
442	0.0	0.0	0.0610288	0.614627	0.938971	1.97362	0.185623	1.0	-18.3849
443	1.5607	0.0	0.047303	0.0	0.952697	0.0	0.67	1.0	-20.619
444	31.1681	0.0	0.05	0.0	0.95	0.0	0.67	1.0	-12.7096
445	0.0	0.0	0.0	0.0	1.0	0.0	1.0	1.0	0.0
446	3.54908	0.507306	1.0	0.500201	1.0e-09	0.0	0.67	1.0	-37.6802
447	1.96911	0.0	0.899243	2.1325	0.100757	-7.25578e-05	0.67	1.0	-22.1215
448	0.786371	0.0	0.0581383	0.0	0.941862	0.0	0.67	1.0	-23.1906
449	0.897162	0.0	0.0480962	0.0	0.951904	0.0	0.67	1.0	-14.1857
450	0.392153	0.0	0.94013	165.443	0.0598704	4.60711	0.0464139	1.0	-22.8563
451	0.490373	0.0	0.0472738	0.0	0.952726	0.0	0.67	1.0	-9.8736
452	0.464037	0.0	0.0472738	0.0	0.952726	0.0	0.67	1.0	-8.90731
453	1.58569	0.0	0.0472961	0.0	0.952704	0.0	0.67	1.0	-16.497
454	0.689965	0.0	0.0472738	0.0	0.952726	0.0	0.67	1.0	-12.2927
455	1.61718	0.0	0.065721	0.0	0.934279	0.0	0.67	1.0	-9.9301
456	1.22703	0.162666	0.869455	0.161212	0.130545	0.0	0.67	1.0	-13.1046
457	0.749448	0.0	0.0474242	0.0	0.952576	0.0	0.67	1.0	-11.9587
458	0.0	0.0	1.001e-06	0.223572	0.999999	0.0591785	0.601308	1.0	-14.7875
459	0.744796	0.068048	0.942658	26.1831	0.0573422	4.02705	0.0627012	1.0	-25.2234
460	0.787727	0.343249	1.0	0.342926	1.14087e-09	0.0	0.67	1.0	-18.2431
461	0.0	0.0	0.0	0.0	1.0	0.0	1.0	1.0	0.0
462	0.530218	0.0	0.0509315	0.0	0.949069	0.0	0.67	1.0	-7.54689
463	2.16378	0.0	0.0467241	0.0	0.953276	0.0	0.67	1.0	-18.366
464	0.381466	0.0	0.910671	2.75763	0.0893288	0.176074	0.540888	1.0	-15.3307
465	1.44539	0.595211	1.0	0.594763	1.0e-09	0.0	0.67	1.0	-26.4336
466	0.351455	0.0	0.051779	0.0	0.948221	0.0	0.67	1.0	-10.8823
467	0.664267	0.0	0.963902	21.0116	0.0360979	1.2933	0.270034	1.0	-13.9475
468	2.61696	0.882233	1.0	0.882249	6.48499e-08	0.0	0.67	1.0	-34.0645
469	1.12343	0.0	0.943331	7.25862	0.0566689	0.899484	0.338417	1.0	-24.3538
470	0.878902	0.295341	1.0	0.293544	1.21072e-09	0.0	0.67	1.0	-21.9768
471	1.22753	0.163462	0.666558	0.181664	0.333442	0.0	0.67	1.0	-13.9669
472	1.08861	0.0	0.0773902	0.0	0.92261	0.0	0.67	1.0	-7.82369
473	2.86077	0.138675	0.744923	0.168798	0.255077	0.0	0.67	1.0	-15.5178
474	3.43278	0.136502	0.75	0.17443	0.25	0.0	0.67	1.0	-17.7908
475	0.0	0.0	1.0e-09	0.492065	1.0	1.71855	0.213297	1.0	-15.0042
476	0.688203	0.203302	1.0	0.203248	7.7486e-08	0.0	0.67	1.0	-18.1826
477	0.0	0.0	0.0	0.0	1.0	0.0	1.0	1.0	0.0
478	1.19064	0.0	0.630281	1.5171	0.369719	0.00836096	0.646497	1.0	-22.8636
479	2.111	0.0	0.0473393	0.0	0.952661	0.0	0.67	1.0	-19.0465
480	1.28198	0.84954	1.0	0.850036	1.0e-09	0.0	0.67	1.0	-26.571
481	0.547631	0.0	0.943007	5.23437	0.0569933	0.349793	0.476472	1.0	-14.9765
482	0.0	0.0	1.00001e-09	1.15581	1.0	3.97315	0.0644838	1.0	-33.3972
483	1.40033	0.158397	1.0	0.156738	1.21072e-09	0.0	0.67	1.0	-15.5964
484	0.0	0.0	0.250798	0.39897	0.749202	0.568947	0.413142	1.0	-13.9368
485	1.63721	0.413787	1.0	0.410678	1.0e-09	0.0	0.67	1.0	-29.3208
486	1.1517	0.0	0.0478997	0.0	0.9521	0.0	0.67	1.0	-11.6099
487	0.0	0.0	0.27431	0.153202	0.72569	0.0181155	0.634397	1.0	-10.8918
488	0.0	0.0	0.78895	7.13267	0.21105	6.43279	0.0181544	1.0	-25.4532
489	2.82208	0.972101	1.0	0.971602	1.49012e-08	0.0	0.67	1.0	-44.3239
490	0.399677	0.0	0.821556	6.7352	0.178444	1.939	0.18914	1.0	-26.6818
491	2.89935	0.305127	0.993239	0.0	0.00676125	0.0	0.67	1.0	-32.4578
492	0.647512	0.0	0.0473699	0.0	0.95263	0.0	0.67	1.0	-12.2508
493	0.0	0.0	1.00002e-09	0.737022	1.0	0.94885	0.328795	1.0	-24.235
494	1.07634	0.148777	1.0	0.149136	1.00024e-09	0.0	0.67	1.0	-19.193
495	0.448632	0.448632	0.227904	0.59213	0.772096	0.0352187	0.618686	1.0	-23.7552
496	0.670917	0.670917	0.158444	0.811536	0.841556	0.0214164	0.630996	1.0	-26.7198
497	2.99522	0.335455	1.0	0.334102	1.0e-09	0.0	0.67	1.0	-26.6919
498	0.721386	0.151705	1.0	0.151965	2.10222e-08	0.0	0.67	1.0	-13.5233
499	2.57409	0.161197	1.0	0.16126	3.43323e-08	0.0	0.67	1.0	-24.9931
500	0.92185	0.0	0.0472892	0.0	0.952711	0.0	0.67	1.0	-12.3936
501	0.939289	0.169075	0.965773	739.471	0.0342268	5.71805	0.0261867	1.0	-30.3445
502	1.22379	0.618917	0.999994	0.618929	6.10352e-06	0.0	0.67	0.854712	-30.6738
503	0.672181	0.0	0.943662	7.38983	0.0563377	0.458717	0.443188	1.0	-18.4308
504	0.50182	0.501221	1.0e-09	0.545264	1.0	0.00484456	0.652378	1.0	-21.522
505	0.672658	0.0	0.0474218	0.0	0.952578	0.0	0.67	0.865558	-13.1483
506	1.39361	0.490977	1.0	0.490207	1.0e-09	0.0	0.67	0.863367	-30.3639
507	0.772193	0.0	0.941367	5.82659	0.0586335	0.317646	0.487152	1.0	-18.9692
508	0.671075	0.304312	1.0	0.304202	1.01328e-09	0.0	0.67	0.850449	-18.9156
509	0.37386	0.363938	0.210394	0.363991	0.789606	0.0	0.67	0.839975	-17.2667
