# Supplementary material for: Evolution of substrate recognition sites (SRSs) in cytochromes P450 from Apiaceae exemplified by the CYP71AJ subfamily
Source: BMC Evol Biol. 2015 Jun 26;15:122. doi: 10.1186/s12862-015-0396-z (PMC4482195; doi:10.1186/s12862-015-0396-z)
Supplement: Additional file 5: — PRIME, MEME data. [file 12862_2015_396_MOESM5_ESM.zip › AJ_PRIME_Conant-Stadler.csv]

Codon	syn_rate	Property_1_weight	Property_1_pvalue	Property_2_weight	Property_2_pvalue	Property_3_weight	Property_3_pvalue	Property_4_weight	Property_4_pvalue	Property_5_weight	Property_5_pvalue	LogL
1	0	0	0	0	0	0	0	0	0	0	0	0
2	1.87458	1.99752	1	-2.72707	1	17.0737	1	-0.943115	0.635854	0.968482	1	-11.5542
3	0.373599	20	1	4.6629	1	-1.37157	1	-3.81577	1	0.424807	1	-12.9201
4	0.652731	5.86219	0.285058	-2.13347	0.609127	-0.33541	0.683677	0.219083	1	-0.286108	1	-34.6149
5	1.50286	-1.13858	1	0.656739	1	-1.17216	1	4.68134	1	20	1	-18.4015
6	65.9887	16.9901	1	12.1045	1	19.2983	1	19.9903	1	18.2243	1	-16.1361
7	0.427283	0.290334	1	-1.55218	1	0.0468907	1	0.481265	1	1.51429	1	-16.7056
8	0.585618	-0.424894	1	2.07506	1	-0.880009	1	0.503879	0.532584	-0.915772	1	-42.6153
9	0.764218	-1.3149	1	-1.1288	1	4.96631	0.357058	18.9473	0.706148	-1.52634	1	-22.2889
10	1.37923	0.0543697	1	0.389211	1	14.5133	1	2.52591	1	-1.22648	1	-11.8042
11	1.87182	-0.383652	1	0.166114	1	-1.53098	1	20	1	12.3699	1	-31.4892
12	1.83185	0.253239	1	-0.543533	1	0.410484	1	2.36062	1	-0.187775	0.878187	-29.9926
13	0.859501	-0.629038	1	-4.13458	1	2.22044	0.791249	4.52766	1	0.675993	0.989931	-18.0985
14	2.26716	20	1	-2.37366	1	5.23723	1	-1.83559	1	0.0521056	1	-18.2256
15	0.951876	0.687514	1	-3.23867	0.407674	1.92364	0.381821	1.36151	1	0.231876	0.750273	-24.6721
16	0.744954	0.564483	1	0.0238614	1	-0.732456	1	-1.01459	1	-0.14675	1	-34.094
17	2.2582	0.141221	1	-1.47095	1	1.05795	1	8.22903	1	-0.44964	1	-16.3219
18	2.88792	20	1	0.987306	1	5.30036	1	-6.27433	1	0.298204	1	-27.9077
19	0.767251	0.047483	0.954664	-0.710178	1	-0.458341	1	0.781783	1	0.730849	1	-28.3905
20	1.59081	0.947069	0.843501	-0.108564	1	2.46818	1	10.8218	0.376307	-3.42102	1	-35.0303
21	1.11768	0.858418	0.286494	-3.53785	0.438555	11.0484	0.307769	17.0306	0.180599	-5.74203	0.490413	-17.8811
22	1.67356	-0.734949	1	1.34759	1	-1.46732	1	20	0.0886497	0.442269	1	-29.5702
23	0.00973137	20	1	-2.13032	1	1.31069	1	-18.2232	1	3.94853	1	-9.04923
24	0.709951	20	1	1.26706	1	-1.77226	1	-5.35057	1	4.57552	1	-22.7779
25	1.21767	0.827529	1	10.8813	1	18.0197	1	18.4122	1	19.9702	1	-10.8796
26	1.40262	-0.920569	1	2.48499	1	1.33397	1	0.126875	0.798548	-1.70733	1	-26.3861
27	0.161554	1.72235	1	16.654	1	0.0839495	1	17.4602	1	-4.10936	1	-8.83337
28	0.223081	20	0.806841	7.88066	1	-1.44375	1	-7.13919	1	1.37699	1	-10.6272
29	0.0230186	-1.99254	1	0.160181	1	-2.87174	0.575271	-0.227352	1	3.33617	0.500331	-11.1137
30	1.45086	0.683368	1	-0.319266	1	1.25043	1	2.67767	0.852817	-1.53286	1	-40.7373
31	2.7707	0.645823	1	1.26772	1	0.470412	1	-0.0275993	1	-0.198751	1	-32.2059
32	0.200405	-9.67884	1	0.415408	0.744743	20	1	0.311321	1	0.674122	1	-8.10793
33	0.0354712	-3.26414	0.317977	1.16259	0.63457	-2.02073	0.702977	1.83702	0.352965	1.41973	0.7673	-18.6192
34	0.615894	0.212001	0.838533	2.97056	1	-1.34353	1	0.637293	1	-0.53246	1	-32.8624
35	1.29604	-0.0339488	1	-1.25114	1	-0.554003	1	3.05012	0.266319	1.08393	1	-34.4744
36	0.940618	0.215748	1	0.0248534	1	4.20581	1	-0.901911	1	1.61577	1	-15.4101
37	1.49776	-0.330055	1	17.7695	0.835031	-0.258506	1	-0.149668	1	-0.396293	0.991315	-12.2298
38	0.40017	14.3795	1	-1.25334	1	-2.76603	1	20	1	10.4294	1	-19.4396
39	0.352835	18.3311	1	19.0753	1	20	1	20	1	20	1	-11.7162
40	1.04238	19.6877	1	19.7503	1	19.9107	1	19.5211	1	19.9702	1	-15.0924
41	0	0	0	0	0	0	0	0	0	0	0	0
42	0.885774	19.019	1	19.5161	1	20	1	19.5161	1	20	1	-13.7317
43	1.38696	4.56818	0.238736	-0.731096	1	-0.374574	1	-0.767201	0.682015	1.29464	1	-35.9793
44	2.56755	1.55041	1	1.27489	1	1.07916	1	-0.412914	0.650229	-0.469452	1	-30.828
45	1.94329	0.801146	0.813695	3.29048	1	1.23311	1	-1.38228	1	-1.21016	1	-28.1135
46	5.78701	19.8024	1	20	1	20	1	19.5161	1	20	1	-24.6981
47	4.72407	-6.21071	1	0.670101	1	0.30974	1	6.39672	1	16.7829	1	-21.0141
48	2.24202	20	0.999919	20	1	20	1	20	1	20	1	-14.0553
49	1.41231	17.5295	1	17.7816	1	17.7816	1	17.7816	1	17.7816	1	-14.7797
50	0.482203	0.98912	1	5.86288	1	19.0753	1	20	1	19.0753	1	-8.49292
51	0	0	0	0	0	0	0	0	0	0	0	0
52	0	0	0	0	0	0	0	0	0	0	0	0
53	0.614392	-0.0582098	1	-0.431265	0.968273	1.52298	1	12.7444	1	-1.26265	1	-12.546
54	1.35923	13.6973	1	-1.77496	1	0.411045	1	4.49986	1	3.42452	1	-20.447
55	1.36259	1.29017	1	-0.121803	0.94817	-0.343125	1	1.86986	1	0.367121	1	-16.8052
56	0.0525894	-1.20347	1	-1.79446	1	-1.98906	1	-0.0708333	1	3.65971	0.644524	-14.5864
57	1.00456	18.1753	1	19.5161	1	20	1	18.8176	1	6.72241	1	-13.0774
58	0.252338	6.74954	1	-0.891574	1	-1.3558	1	6.4506	1	-1.16377	1	-15.3483
59	2.12165	0.336739	1	-1.72178	1	1.38831	0.987484	1.22032	1	2.07681	1	-23.396
60	1.01309	-1.85908	0.587007	1.17291	1	-0.700422	1	-1.7912	0.0618181	1.42195	1	-27.4288
61	0.169563	-0.797951	0.867438	0.353818	1	2.66387	0.489988	8.39031	0.522863	-3.92865	0.272666	-18.1879
62	2.88363	20	0.999879	20	1	20	1	20	1	20	1	-23.6002
63	0.508196	-3.06189	1	0.116808	1	8.38533	1	0.0990355	1	1.80268	1	-13.2227
64	0.562493	-0.183726	0.615764	1.88666	1	1.27311	1	-0.522413	1	-2.02808	0.724117	-22.508
65	0.32267	19.9693	0.999999	20	1	20	1	20	1	20	1	-8.69645
66	1.65374	11.9288	1	17.6108	1	17.6108	1	17.6108	1	19.9903	1	-20.8168
67	0.531703	3.68613	0.815589	0.623696	0.578539	3.4071	0.495709	-2.12792	0.439681	-0.478075	1	-28.7311
68	1.43417	-2.31326	0.655214	0.510329	1	9.85371	0.389188	-1.66956	1	1.64702	1	-22.167
69	0.00510177	-0.168284	1	0.271061	1	5.96043	1	0.512504	0.935548	-4.55763	1	-8.22494
70	1.58409	18.1428	1	1.61105	1	18.4079	1	18.621	1	18.4079	1	-17.2226
71	1.76375	2.29696	0.946626	-2.88865	0.826204	-1.09275	1	2.13732	0.91276	4.32206	0.756255	-26.8995
72	1.52251	20	0.239591	2.99888	1	-1.88428	0.814836	-3.8463	1	0.877986	1	-35.6311
73	0.0266637	2.55983	1	-3.48396	1	20	1	-2.61341	1	0.846907	1	-7.64751
74	0.855974	-1.31335	0.807416	-0.244026	1	0.678601	1	1.01837	0.497069	-0.283392	1	-34.6944
75	0	0	0	0	0	0	0	0	0	0	0	0
76	0.757485	-2.98665	1	1.95987	1	3.27596	1	-0.241106	1	0.821812	1	-24.9387
77	3.23608	20	1	-0.443768	1	0.870199	1	-9.96777	1	11.1753	1	-24.2966
78	0.758394	8.67447	1	19.0298	1	19.3087	1	18.6258	1	19.9107	1	-15.2565
79	0.154968	-0.773062	1	1.3695	1	-0.356141	1	-0.925579	1	1.30558	1	-18.449
80	4.05182	20	1	1.66526	1	0.087577	1	-11.3371	1	11.1386	1	-31.1163
81	0.42465	17.0629	1	19.5211	1	19.9973	1	19.9702	1	19.9903	1	-10.3928
82	0	0	0	0	0	0	0	0	0	0	0	0
83	0.452523	-4.86775	1	-0.296906	1	-5.13271	1	20	1	20	1	-12.8889
84	0	0	0	0	0	0	0	0	0	0	0	0
85	1.17213	19.0369	0.999997	20	1	20	1	20	1	20	1	-15.5502
86	1.5241	12.5907	1	18.4073	1	18.8171	1	18.8171	1	18.4073	1	-15.8723
87	0.357343	11.1056	1	11.2033	1	19.9702	1	19.9903	1	19.7619	1	-10.2517
88	0	0	0	0	0	0	0	0	0	0	0	0
89	1.42861	-1.60969	1	1.06803	0.99855	-0.891062	1	4.78017	1	20	1	-14.4543
90	1.22414	-4.08349	1	1.31902	1	-0.287267	1	20	0.942282	6.17594	1	-19.0726
91	0.46225	-0.73167	1	20	0.829191	-5.78595	1	4.07977	0.914493	0.607197	1	-13.0738
92	1.08729	0.0518738	1	-2.33032	0.93624	4.15025	1	0.431591	1	0.981577	1	-23.4359
93	0.552157	17.5778	1	19.5161	1	20	1	20	1	6.74198	1	-7.12009
94	1.48818	20	1	0.516868	1	-2.02261	1	20	0.772059	0.0348812	1	-26.496
95	1.38435	20	1	-0.564374	1	2.28078	1	-4.09586	1	1.59961	0.884968	-19.4784
96	0.738862	19.6414	1	20	1	19.7551	1	20	1	19.9702	1	-8.63464
97	1.59079	17.2154	1	19.0753	1	19.5161	1	19.5161	1	20	1	-22.2078
98	1.1526	-2.94211	0.736046	0.408617	1	-0.960775	1	1.8801	1	20	1	-11.2043
99	0	0	0	0	0	0	0	0	0	0	0	0
100	1.27792	20	1	-1.26242	1	-3.03955	1	20	1	20	1	-21.2101
101	0.48623	20	1	0.462804	1	-1.25182	1	10.3439	1	0.647151	1	-14.9358
102	0.486958	0.868061	0.999985	20	1	20	1	20	1	20	1	-8.17542
103	2.04876	-2.36656	1	0.251557	1	16.3377	0.0559174	20	0.366753	-0.452578	1	-24.7029
104	0.724265	-1.53966	1	-2.17412	1	2.28531	1	0.513443	1	20	1	-18.4621
105	4.70542	19.9118	1	19.9107	1	19.9903	0.999999	20	1	19.9973	1	-23.3005
106	0.43711	17.8	1	19.5211	1	19.9702	1	19.9107	1	19.9903	1	-9.18636
107	1.20823	1.22702	1	-1.39679	1	0.564794	0.58792	0.457856	1	-0.602977	1	-38.3017
108	1.2029	0.757882	1	0.434327	0.891393	-0.637694	1	1.2095	1	-0.690465	1	-26.7584
109	0	0	0	0	0	0	0	0	0	0	0	0
110	0.49262	20	1	0.948688	0.877397	-1.41781	1	20	1	-0.60461	1	-20.3514
111	0.330872	-1.69854	0.0277256	-0.778442	0.655045	1.06576	0.170309	6.71267	0.0334695	-0.903544	0.976078	-25.3322
112	3.0034	3.71828	0.19869	-4.25988	0.256623	0.0539969	0.636322	1.65303	0.282765	3.76065	0.280574	-24.9586
113	2.22649	-0.631077	1	0.951319	1	-0.346159	1	0.836664	1	-0.261113	1	-35.5084
114	1.2628	20	0.253351	-10.5774	0.377935	5.86163	0.368597	20	0.351218	-1.79033	1	-25.9617
115	0.00151028	-2.32794	1	1.06016	0.954985	0.388525	1	1.55155	1	5.39567	1	-8.0178
116	1.38376	1.62058	1	3.19571	1	19.298	1	19.7568	1	20	1	-8.07088
117	4.02875	-0.405149	0.940992	20	0.156126	-0.496316	1	-0.257581	1	1.36542	1	-21.9335
118	3.32565	15.6784	1	6.58818	1	19.2982	1	19.0799	1	19.9107	1	-20.5
119	0.249779	-6.5127	0.592237	0.665809	1	10.1004	0.668945	-0.395848	1	1.06792	1	-10.6174
120	0.48503	19.0125	1	19.0753	1	19.0753	1	19.0753	1	6.86369	1	-7.96531
121	1.46656	20	0.944448	20	0.463008	-1.88401	1	4.21163	1	-0.892035	1	-20.7221
122	0.816073	0.67581	1	-0.450211	1	-0.183414	1	20	0.229833	-0.904682	1	-25.1366
123	0	0	0	0	0	0	0	0	0	0	0	0
124	0.96112	-2.83971	1	0.0388922	1	20	0.433137	20	1	0.314404	0.810546	-17.6021
125	1.40444	7.64528	0.197477	-3.68293	0.362727	1.00967	0.315568	-0.0238482	1	-0.0361904	1	-25.8256
126	3.13749	1.1134	1	9.64549	1	19.0753	1	19.0753	1	20	1	-9.64034
127	0.262338	-1.40502	1	-3.81763	1	0.474105	1	-3.36908	1	20	0.0938736	-12.4137
128	0	0	0	0	0	0	0	0	0	0	0	0
129	1.29401	1.19496	1	6.72241	1	19.0753	1	19.0753	1	20	1	-8.32859
130	0	0	0	0	0	0	0	0	0	0	0	0
131	0.500208	19.8725	1	19.9973	1	19.9903	1	19.9903	1	19.9404	1	-10.1172
132	1.70226	15.9463	1	17.7816	1	18.4079	1	19.5211	1	19.5211	1	-10.5123
133	2.5139	0.728736	0.999996	20	1	20	1	20	1	20	1	-18.8358
134	1.24808	-6.16386	1	0.315556	0.965968	20	1	0.753155	1	0.807666	1	-12.2753
135	1.26209	18.2713	1	1.46242	1	19.9107	1	18.8171	1	19.9973	1	-8.22149
136	2.84218	0.298985	1	-0.441349	1	1.64747	0.471981	18.0563	0.0251564	-1.88404	1	-33.3979
137	4.4573	1.30213	1	0.950054	1	19.0753	1	6.72241	1	19.5161	1	-13.1843
138	0.482029	20	1	0.755517	0.819667	-4.50437	1	-1.78212	1	20	1	-15.5057
139	0.114707	-0.164246	1	3.19009	1	-2.45681	1	1.90996	1	-1.1616	1	-12.8442
140	1.1376	9.59468	1	18.4079	1	19.7568	1	19.5851	1	19.5211	1	-10.7557
141	0.498063	20	0.99995	20	1	20	1	20	1	20	1	-13.1921
142	1.59925	20	0.999928	20	1	20	1	20	1	20	1	-22.3916
143	3.32262	18.3573	1	9.06828	1	19.5161	1	19.5161	1	20	1	-10.3638
144	0.201444	2.91927	0.329199	-0.915987	1	-1.07538	1	2.3936	1	-1.82841	1	-18.469
145	1.34622	-0.607934	1	4.98116	0.424043	-0.135914	1	0.749152	1	-3.30614	0.439372	-23.5568
146	1.60609	19.7327	1	19.9702	1	19.9107	1	19.9973	1	19.9973	1	-15.1581
147	0	0	0	0	0	0	0	0	0	0	0	0
148	2.44547	-1.83101	1	4.05624	0.368212	0.813946	1	0.147971	1	1.06897	1	-27.3122
149	2.20624	10.9059	1	19.0753	1	19.0753	1	19.0753	1	19.0753	1	-18.4215
150	0	0	0	0	0	0	0	0	0	0	0	0
151	1.21841	-0.850747	1	-0.131455	0.924821	1.49302	1	0.295844	1	0.853368	1	-26.9978
152	1.59818	-0.52233	1	-0.221766	1	0.00830251	1	11.0136	0.396402	-1.05125	1	-30.6054
153	0.641931	20	1	-0.311294	1	-1.02913	1	-3.91969	1	12.5967	1	-15.1996
154	1.62711	19.9596	1	19.9702	1	19.5851	1	19.9903	1	19.9702	1	-16.3111
155	0	0	0	0	0	0	0	0	0	0	0	0
156	0.725865	16.786	1	19.0753	1	20	1	20	1	8.38123	1	-7.59528
157	1.66578	18.9461	1	19.5161	0.999999	20	1	18.8176	1	9.3544	1	-10.3542
158	2.3558	19.1307	1	20	1	20	1	20	1	20	1	-19.3505
159	0.267332	-0.416031	1	-0.863821	1	1.27521	1	-0.223296	1	0.121622	0.929436	-22.6267
160	0.291736	0.0673053	1	-0.129723	1	20	0.732318	-2.55095	1	-0.450118	1	-17.3225
161	2.90389	20	1	12.8345	1	-2.15494	1	-3.292	1	4.30856	1	-24.2839
162	1.40831	3.05956	1	-1.09327	0.933691	-2.46546	1	4.68791	1	11.8016	1	-32.6548
163	0.963709	5.78766	0.725049	-0.039181	1	-4.3938	0.643038	-0.468855	0.845803	8.83562	0.641009	-27.076
164	0.0117601	-0.849545	1	9.24325	1	-1.0155	1	-1.07822	1	1.18495	0.908461	-9.16615
165	2.52858	11.4139	1	-2.05805	1	2.44783	1	8.6886	1	2.21197	1	-25.9468
166	1.58835	-3.38915	0.510326	0.983958	1	7.19682	0.120487	-0.765885	0.739118	1.73624	0.641541	-18.9771
167	0.489692	0.453313	1	-3.56262	0.0186335	0.398386	0.842259	0.309379	1	4.95601	0.0233499	-22.8078
168	1.89427	-0.10688	1	0.196437	0.946632	20	0.507242	-4.09229	1	6.887	1	-21.7482
169	0.392917	-0.685611	1	0.12658	1	0.972144	1	-1.77341	1	0.743955	1	-38.0897
170	2.40326	5.82134	0.328444	-0.521526	1	-3.14212	1	0.733765	1	-1.89551	1	-25.1529
171	0.769399	-1.45774	0.586972	1.40029	1	1.45289	1	-0.285899	0.932288	-0.816551	1	-32.2267
172	0.940669	-1.76449	0.80573	0.507649	1	0.0322843	1	8.11385	0.625726	-0.269146	1	-29.579
173	1.37833	20	1	0.601281	1	-0.388273	1	-2.84603	1	-0.228821	1	-33.0617
174	0	0	0	0	0	0	0	0	0	0	0	0
175	1.84965	20	0.99994	20	1	20	1	20	1	20	1	-17.9725
176	8.99398	-0.1222	1	0.907495	1	0.321375	1	-0.152503	1	18.4	0.201767	-31.6048
177	1.11337	-1.81703	1	0.34442	1	-1.83931	1	4.8033	1	20	1	-17.1895
178	0.721832	1.1531	1	-1.12695	0.643634	7.21056	0.219763	2.61833	0.312572	-2.20985	1	-20.2511
179	1.90585	-0.220836	1	-1.38324	1	0.279304	1	0.476888	1	2.3216	1	-29.5441
180	1.36332	-1.05808	0.740622	0.0426684	0.781985	0.773344	0.810867	10.9258	0.452491	-0.587032	0.775679	-33.0455
181	0.692923	-0.604631	1	1.26241	1	0.0946789	0.974499	0.170553	1	-0.803458	1	-24.8715
182	0.306516	5.76845	1	-1.56627	1	-2.71574	1	20	1	9.41009	1	-13.1196
183	1.25918	0.0983774	1	3.42824	0.892027	-0.965502	1	10.9887	1	-1.87502	1	-31.218
184	1.07768	1.94325	0.36086	1.24996	1	-0.114757	0.715747	-2.00272	0.190277	2.51679	0.684006	-28.1997
185	1.23332	0.950939	1	11.3472	1	6.77624	1	19.9234	1	19.9973	1	-7.51607
186	1.33747	0.83489	1	20	1	20	1	20	1	20	1	-13.6736
187	0.787432	0.743879	0.999998	20	1	20	1	20	1	20	1	-13.875
188	0.94362	7.38348	1	-13.1219	1	3.34514	1	9.2234	1	-0.62272	0.773567	-14.8513
189	0.0447458	-10.8202	1	0.901572	1	20	1	-0.569558	1	1.63097	1	-8.77775
190	0.0603545	20	1	-0.727034	0.874372	-3.37925	1	11.2259	1	1.56026	1	-10.2534
191	1.11685	-2.87706	1	-0.027571	1	20	0.209945	20	0.574201	-0.0211142	0.88471	-23.4545
192	1.51193	-2.70552	1	-0.914109	1	-3.32247	1	20	1	17.0257	1	-31.3528
193	2.05359	13.5361	1	6.86369	1	20	1	6.72241	1	19.0753	1	-22.9078
194	1.94165	-0.812437	1	4.76334	0.819456	0.429485	1	0.47725	1	-1.81746	1	-22.2034
195	0.459864	-1.2696	1	0.874446	1	5.92485	1	-1.31782	1	0.865679	1	-12.6777
196	0	0	0	0	0	0	0	0	0	0	0	0
197	1.3313	-0.467133	1	0.414693	1	0.0924228	0.893653	-0.115236	1	-0.327463	1	-36.1215
198	0.303901	1.24025	0.882903	-1.54377	0.851618	-0.64271	1	0.0786984	1	-0.0831581	1	-26.931
199	0.739666	-0.509634	1	0.372217	0.882051	-0.384879	1	1.22092	1	0.743737	1	-25.9932
200	1.31128	-0.12858	1	-1.8036	0.30713	0.772596	1	-0.0970101	1	1.62368	0.225587	-38.0643
201	0.283352	-1.05403	1	0.278492	1	-1.03613	1	-0.613649	1	20	0.83696	-16.713
202	0.708795	0.420299	1	-1.52795	1	0.566998	1	0.703775	1	0.354129	0.787495	-25.6375
203	0.732179	0.758055	1	-0.00559932	0.995353	0.507763	1	-0.892193	1	0.856237	1	-21.9818
204	0.397225	-0.120679	1	0.472458	1	-0.213785	1	-0.286132	1	-0.584072	1	-21.9767
205	0.501924	-0.153947	0.72201	-0.564386	1	-2.78729	0.545729	1.87707	0.571706	0.836805	1	-16.2289
206	0.280214	16.8323	0.500977	-1.2328	1	-0.250103	1	3.65459	1	-4.61053	1	-7.23958
207	0.00252634	-3.90581	1	1.39027	1	4.95619	1	4.89362	1	-1.33027	1	-8.97369
208	2.09508	1.29927	1	0.426188	1	2.44506	1	0.756197	1	-0.770933	1	-24.0249
209	0.7633	-2.07339	1	0.235525	1	0.295617	1	0.747888	1	2.0829	1	-20.8969
210	0.932911	-0.289819	1	3.45995	0.451869	0.179129	1	0.433157	1	-3.57433	0.278975	-35.5836
211	1.36275	-1.6961	1	0.275038	1	-0.367433	1	10.9172	0.94138	1.15488	1	-27.2328
212	3.48087	20	1	2.59074	0.834465	5.55971	1	-5.67347	1	1.4896	1	-25.1378
213	0.714331	2.62816	1	-1.83515	1	-0.124195	1	0.744559	1	0.111897	1	-27.5024
214	2.17808	0.737529	1	0.22594	0.90553	-0.206142	1	0.084862	1	0.998099	1	-28.8274
215	1.57767	-0.0965199	0.947963	-0.664103	1	-2.76404	1	2.14444	1	20	1	-16.5458
216	5.76662	-0.334065	1	-2.3535	0.78645	-0.480271	1	2.08301	1	4.90255	0.219904	-25.2698
217	1.37083	-0.959658	1	-1.62655	1	-0.36245	1	0.772259	1	20	0.0810838	-23.6001
218	1.16403	20	0.864773	-9.52413	0.391017	9.48957	0.162286	3.84012	1	0.584254	0.573703	-17.5256
219	0.284113	19.5161	0.351468	-11.1433	0.955446	20	0.289845	20	0.808592	-3.78193	0.659597	-10.0296
220	1.43532	-0.658582	1	2.93743	1	1.64383	1	20	0.968659	-1.71622	1	-18.2682
221	0	0	0	0	0	0	0	0	0	0	0	0
222	0.804627	-0.159926	1	0.498804	1	-1.3831	1	-1.95572	1	16.4641	0.730644	-16.4147
223	0.376943	7.01817	0.0969926	-6.6129	0.466459	-0.45145	0.806299	1.93861	0.376368	-0.0534953	0.647095	-26.89
224	1.32237	18.3116	1	2.4552	1	18.4079	1	19.3088	1	19.9702	1	-9.94119
225	0.19237	20	0.550874	3.1008	0.841712	-0.986322	0.917625	-2.74495	0.505985	-2.9677	0.515805	-20.8071
226	0.987736	0.869082	1	0.871766	1	-0.362604	1	0.0814447	0.897362	0.263952	1	-25.8982
227	1.29631	19.3217	1	19.0753	1	20	1	18.8176	1	6.72241	1	-6.66873
228	4.73818	0.0913	1	0.210691	1	16.6512	1	2.87948	1	-0.669613	1	-14.6566
229	1.30146	20	1	20	0.0971032	1.11644	1	-2.28382	1	-1.48812	1	-16.3434
230	2.09334	19.5816	1	20	1	20	1	20	1	20	1	-16.9653
231	0.357387	0.714415	0.582451	-1.09049	1	0.831592	1	1.7098	0.913056	-1.92831	0.463264	-20.1495
232	1.48533	20	1	12.4168	1	-2.75343	1	-3.11764	1	2.23826	1	-27.0314
233	0.0025221	-2.44999	0.0867153	0.518174	0.965834	0.393325	0.844624	0.949653	0.809192	-1.25162	0.822224	-16.7328
234	0	0	0	0	0	0	0	0	0	0	0	0
235	0.381732	8.97011	1	-1.28934	1	-3.04134	0.867557	2.30081	1	7.33426	0.216088	-17.3305
236	0	0	0	0	0	0	0	0	0	0	0	0
237	1.05569	1.55749	0.64246	-1.71452	0.849349	0.716032	0.560946	1.0402	1	-1.26158	1	-20.1093
238	1.5121	20	1	-0.715577	1	1.20234	1	20	1	-0.408866	1	-26.8442
239	3.03796	5.90822	0.00448779	-6.80074	0.0101943	7.19977	0.000840185	2.73915	0.0168148	-0.929767	1	-30.9784
240	0.471079	13.6413	1	18.8126	1	19.5161	1	19.0753	1	20	1	-9.25713
241	1.37287	-3.57735	0.34719	0.932295	0.721052	-0.336318	0.781154	13.4191	0.404283	2.88683	0.622809	-27.7976
242	0.213024	-1.32166	1	1.76424	1	-0.689839	1	0.340212	1	0.350744	1	-17.4305
243	0.229617	-2.38739	0.342123	-0.236325	1	0.442729	0.634834	-0.926651	1	1.62658	1	-20.0301
244	1.33546	-0.274232	1	4.91682	1	3.48946	1	-0.965554	1	-1.95232	1	-21.0177
245	0.964203	20	1	0.528921	1	1.17267	1	20	1	-2.29624	1	-18.9819
246	0.732777	0.673288	1	1.43266	1	0.101402	0.867787	0.578475	1	-1.7839	1	-18.0227
247	0.000979963	1.05924	1	-0.354244	1	1.18503	1	-2.33246	1	4.18763	1	-8.10843
248	1.0894	0.605902	1	0.212092	1	-2.65479	1	1.9068	1	3.34835	1	-26.0079
249	0.753815	-1.35941	1	0.152725	1	20	0.987362	5.74662	1	0.642299	1	-16.7147
250	0.333051	-2.07276	0.596893	2.33731	0.367654	-0.852106	0.761747	0.837373	1	-0.660561	1	-23.5743
251	0.996746	8.7199	0.234403	-1.50805	1	-0.604856	1	1.73691	0.809699	-1.63623	1	-15.547
252	1.02789	20	0.233976	0.57808	1	0.750212	1	4.59831	1	-3.1752	0.884157	-30.635
253	0	0	0	0	0	0	0	0	0	0	0	0
254	0.660868	-0.212511	1	0.779992	1	-1.19428	1	-0.748292	1	0.343251	1	-34.0299
255	0	0	0	0	0	0	0	0	0	0	0	0
256	0.65902	20	0.999964	20	1	20	1	20	1	20	1	-17.0377
257	0.732959	17.4155	1	19.7568	1	19.9702	1	19.9702	1	6.98146	1	-8.39494
258	0.00425632	-5.23658	0.920546	12.1528	0.773242	-3.23663	1	0.306935	0.509239	5.1329	1	-12.4726
259	1.98805	20	0.76952	0.611338	1	4.01597	0.898462	20	0.545796	-6.06892	0.772726	-22.3181
260	1.05628	4.18038	1	-1.90201	1	20	1	16.8323	1	-1.09559	1	-15.1603
261	0.25792	-5.86281	1	0.78527	1	9.31913	0.79008	-0.542381	1	1.53811	1	-12.7621
262	1.82991	-0.30104	1	0.439747	1	-0.106809	1	0.657328	1	20	1	-20.1187
263	1.9166	13.2369	1	14.5039	1	-0.519511	1	-0.11428	1	-1.48974	1	-14.0274
264	0.863078	0.988003	1	-0.557588	1	-0.520479	1	-0.369842	1	-0.359445	1	-44.0468
265	0.748358	0.842729	1	-0.797109	0.505013	-1.66396	0.969838	0.642365	0.668058	0.931476	0.974066	-33.8822
266	1.0629	-0.374653	1	12.0857	0.499062	-3.70186	0.978965	6.45174	0.899364	-0.233769	1	-21.6842
267	1.52171	-1.13249	0.57662	2.42931	0.578436	-1.25802	0.588584	0.661517	0.418261	-0.020708	0.254427	-39.908
268	0.873963	-0.833879	1	-0.467767	1	-0.519558	1	1.11373	0.97709	0.411374	1	-40.1557
269	2.69558	-0.0554003	1	-2.36224	0.553537	2.2318	0.802763	2.75639	0.243202	0.556504	0.751166	-37.2668
270	4.96293	-0.0638374	0.959289	1.25799	1	0.367879	1	1.85695	0.325227	-0.290002	1	-34.3701
271	60.7655	-0.0344684	0.994848	3.67067	1	0.582557	1	-0.453578	1	20	1	-6.9246
272	0.26093	-0.344556	1	0.692357	1	0.0531882	0.949286	-0.526891	1	-1.06224	1	-13.8521
273	0.720171	0.999277	1	-2.15228	1	4.07827	0.281621	-1.98543	1	-0.199158	1	-17.4992
274	1.14997	-0.0589911	1	-5.28277	0.00593198	1.92542	0.132811	3.10998	0.15524	2.44812	0.338173	-39.4006
275	0.326639	-0.576364	1	0.544003	1	1.14777	1	-1.70258	0.0483543	-0.12521	0.944041	-23.6256
276	0.177385	1.30491	0.61849	-1.70888	0.472469	-1.42846	0.798652	-0.125453	1	1.2407	0.604994	-27.2055
277	3.55557	0.900924	1	2.85685	0.867737	-1.10857	1	0.0742044	1	-0.198391	1	-31.9231
278	1.16013	4.7591	1	0.491031	0.992115	10.2218	1	-0.256972	1	20	1	-14.4032
279	3.50694	20	1	10.819	1	0.239612	0.778513	-9.77503	1	9.6965	1	-19.1148
280	3.2259	13.4443	1	-1.46395	1	0.798125	1	16.2806	1	4.24619	1	-30.3065
281	0.239254	0.24908	1	-0.0971449	1	-1.05977	1	-0.658773	1	1.94404	1	-21.5307
282	0.0884568	-0.498317	1	-0.891025	1	2.27688	0.787863	-0.623477	1	-0.94934	1	-10.9806
283	0	0	0	0	0	0	0	0	0	0	0	0
284	0.950338	-0.277481	1	0.67263	1	-0.178175	1	9.49147	1	-0.861868	1	-27.0169
285	0.00672551	-4.67932	1	-0.335837	1	-3.94277	1	2.04949	1	20	1	-11.1466
286	0.0568754	9.46305	1	-1.65918	1	-4.1928	1	5.81085	1	7.32827	1	-6.9595
287	1.0168	8.11827	0.37713	2.23351	0.85896	0.473784	1	-1.12912	1	0.800519	1	-19.8801
288	0	0	0	0	0	0	0	0	0	0	0	0
289	1.06503	11.8754	1	17.7816	1	17.7816	1	19.9903	1	19.0298	1	-6.0225
290	2.62611	1.03031	1	0.659063	1	0.687411	1	-0.638384	1	20	0.426471	-25.3497
291	1.23375	-0.757256	1	-1.47547	0.934187	1.576	1	0.288597	0.837619	1.85628	1	-28.5558
292	0.334352	3.6389	0.293069	0.207344	0.261432	-1.45558	0.38266	-0.71197	0.315334	-1.21664	0.272173	-15.1164
293	1.58666	0.512876	1	-0.981224	1	8.42095	0.3042	-2.32834	1	0.347086	1	-23.8639
294	0.330224	-1.63321	0.610851	3.26629	0.885767	-0.545195	1	14.866	0.197279	-1.06234	1	-20.016
295	1.32479	0.189938	1	-0.515882	1	0.250122	0.880363	16.7382	0.288179	-0.83593	1	-17.3203
296	0.096524	-2.84291	0.919943	4.23597	0.60174	-1.08906	0.92183	-4.30451	0.621127	20	0.87739	-10.8382
297	0.573377	20	1	-1.36982	1	10.2256	0.674192	-1.48916	1	-2.15059	0.839871	-17.3275
298	1.38207	18.8903	1	19.0753	1	19.0753	1	19.3041	1	6.72241	1	-8.11702
299	0.737178	-0.255311	1	7.39199	1	-0.722587	1	-0.961691	1	14.8365	1	-20.1937
300	0.310468	-2.00587	1	0.766156	1	-1.81414	1	2.89397	1	20	1	-11.2917
301	2.27352	5.11736	1	-6.65836	1	1.87183	1	0.910168	0.965968	-0.555124	1	-20.6773
302	2.05383	20	0.999914	20	1	20	1	20	1	20	1	-14.2502
303	0	0	0	0	0	0	0	0	0	0	0	0
304	0.354277	-2.45379	0.447007	-0.104853	0.787161	3.1898	0.432763	20	0.340895	-1.06585	0.846255	-16.3976
305	2.80712	9.93649	1	-2.67555	1	0.875982	0.711903	20	1	3.7395	1	-28.8861
306	0.0299704	14.1768	1	-2.00885	1	-4.03904	1	2.44503	1	3.67165	1	-8.0657
307	1.46701	0.486012	1	7.4223	1	-0.432598	1	14.786	1	-1.7889	1	-18.0919
308	0.00584374	2.38202	1	0.00323846	1	6.51284	1	-3.33627	1	20	1	-6.15141
309	0	0	0	0	0	0	0	0	0	0	0	0
310	0.122279	0.76546	1	9.13407	0.348085	0.950303	0.907516	-5.03645	0.457646	-4.12872	0.0403653	-19.6725
311	0.48054	1.19651	0.751289	-0.360879	1	-1.29503	0.931427	6.62435	0.145162	-0.660627	1	-24.19
312	0.429463	-0.38641	1	-0.962887	1	1.33367	1	0.822779	1	0.108508	0.913387	-17.803
313	0.867789	12.1127	1	13.1845	1	19.5851	1	18.8677	1	19.9107	1	-12.7976
314	0	0	0	0	0	0	0	0	0	0	0	0
315	1.08178	-2.08952	1	1.42462	1	-3.04279	1	9.19528	1	20	1	-13.2256
316	1.3301	-0.445396	1	1.40576	1	0.0596848	1	-2.86769	1	17.6913	0.453846	-21.0142
317	0.308896	1.17125	1	-1.20998	1	0.21854	1	20	0.588394	-1.23766	1	-12.8275
318	0.958701	-1.22336	1	1.03272	1	6.73105	1	15.6242	1	-2.19362	1	-21.0451
319	0.650174	-2.05839	1	3.04225	1	-0.891646	1	1.42192	1	3.188	1	-21.9847
320	0.706519	-0.686636	1	2.66535	1	-1.50502	1	1.51858	1	0.17273	1	-23.8997
321	0.89411	20	0.99996	20	1	20	1	20	1	20	1	-11.5321
322	0.51778	18.7035	1	19.5161	1	20	1	20	1	6.74198	1	-7.48364
323	0	0	0	0	0	0	0	0	0	0	0	0
324	0.394726	-0.316091	1	1.15719	1	-0.239239	1	12.6135	1	-1.25796	1	-15.3403
325	1.31519	20	1	-2.75995	1	1.69593	1	4.52188	1	0.896693	1	-18.3961
326	0.388269	-2.3279	1	1.30368	1	-0.129649	1	20	0.833702	1.69413	1	-13.363
327	2.76982	14.028	1	6.77637	1	18.4079	1	19.9107	1	19.9973	1	-22.6516
328	1.92032	12.0604	1	-1.77519	1	20	0.815469	20	1	-4.15939	1	-27.4392
329	2.65683	20	1	20	1	20	1	20	1	20	1	-13.2409
330	1.72429	19.8758	1	19.5161	1	20	1	20	1	20	1	-10.0182
331	3.73285	1.71287	0.409319	-0.204094	0.961334	-0.802067	1	1.24543	0.759604	0.283986	1	-29.6081
332	2.18852	18.7097	1	19.5161	1	20	1	20	1	20	1	-21.9155
333	1.58329	-0.496775	1	4.97892	1	0.555021	1	-0.974491	1	-0.564445	1	-22.5754
334	0.306579	20	0.921991	-0.741184	1	-2.55988	1	11.9304	1	1.03565	1	-21.0955
335	0	0	0	0	0	0	0	0	0	0	0	0
336	0.744911	-0.0534866	1	-0.363817	1	-0.266677	1	-0.685165	1	1.09338	1	-33.2317
337	0	0	0	0	0	0	0	0	0	0	0	0
338	0	0	0	0	0	0	0	0	0	0	0	0
339	0.954966	-0.4589	1	1.24684	1	-0.507825	1	-0.0607388	1	8.5245	1	-22.3794
340	14.5282	1.56946	0.733608	3.38774	0.386802	-1.29313	0.517183	0.477224	0.452217	-0.648008	1	-36.3565
341	0	0	0	0	0	0	0	0	0	0	0	0
342	2.09273	20	1	1.3693	1	1.27672	1	-5.30763	1	5.74889	1	-23.6742
343	1.72549	19.7929	1	20	1	20	1	20	1	20	1	-15.8694
344	1.3308	-0.619041	1	1.13206	1	-0.926656	1	5.08819	1	20	1	-14.2266
345	0.785227	20	0.999933	20	1	20	1	20	1	20	1	-8.77094
346	1.3394	17.1428	1	6.86369	1	19.5161	1	10.9665	1	20	1	-19.7675
347	2.12216	-2.04187	1	1.76392	1	0.161462	1	1.14085	1	1.30167	1	-22.9526
348	0.597223	19.0707	1	1.03885	1	17.635	1	17.0684	1	18.0197	1	-11.7204
349	1.79229	19.941	1	20	1	19.5161	1	20	1	20	1	-9.54154
350	0.0250439	-1.03849	1	-1.03973	1	0.343887	0.863982	-2.55828	1	0.300897	1	-15.598
351	4.34367	0.213955	1	-0.221596	1	0.785099	1	0.348396	1	0.217154	1	-40.0382
352	0	0	0	0	0	0	0	0	0	0	0	0
353	1.349	0.152697	1	-2.42377	0.301845	2.75112	0.106866	0.339649	1	-1.2934	0.584487	-45.4053
354	0.000601305	13.9916	0.620205	-7.84851	0.503204	-0.46157	1	0.417742	1	-0.757421	0.784864	-6.88496
355	0.42082	1.0338	1	-0.750799	1	-0.664749	1	1.14423	0.799681	-1.29185	1	-25.3694
356	0	0	0	0	0	0	0	0	0	0	0	0
357	2.15229	20	0.999909	20	1	20	1	20	1	20	1	-19.4804
358	0.638312	-0.399281	1	0.398585	1	-0.588955	1	0.295462	1	-0.463544	1	-28.4035
359	0.171296	-1.30429	1	2.93698	1	-1.39449	1	0.182615	0.912925	0.845357	1	-21.5592
360	0	0	0	0	0	0	0	0	0	0	0	0
361	1.13403	-4.9293	0.242163	-0.852462	0.327956	4.81883	0.186327	0.722761	0.628553	3.61174	0.264647	-27.5568
362	1.0896	1.17866	1	10.9665	1	10.9665	1	19.0753	1	20	1	-9.99933
363	0.727269	19.9998	0.999989	20	1	20	1	20	1	20	1	-15.7842
364	0.295627	-4.56992	1	-0.161502	1	3.98758	1	0.271756	1	1.09356	1	-14.9281
365	0.823013	16.9177	1	17.7816	1	17.7816	1	17.7816	1	17.7816	1	-13.0448
366	0.754931	15.4887	0.999998	20	1	20	1	20	1	20	1	-11.2029
367	0.472079	20	1	-2.89635	1	0.0665141	1	1.38399	1	0.383418	1	-19.202
368	0.62606	19.9798	1	20	1	20	1	20	1	20	1	-6.36463
369	2.06325	18.9915	1	20	1	20	1	20	1	7.42857	1	-15.8753
370	5.29047	18.4079	1	3.56484	1	18.8171	1	18.8171	1	19.9107	1	-11.3097
371	0	0	0	0	0	0	0	0	0	0	0	0
372	1.65966	18.4892	1	19.3087	1	19.3085	1	20	1	20	1	-23.6927
373	4.89207	20	1	-1.50938	1	3.38473	1	19.0309	1	-1.08667	1	-36.246
374	2.11277	-1.32419	0.970635	-0.302938	0.576837	1.56702	0.691926	2.84538	0.918127	1.28123	0.631045	-22.7223
375	0.163916	0.64653	1	0.35169	1	-0.541514	1	-2.3017	1	-0.805374	1	-15.0864
376	0.489734	0.272488	1	0.835763	1	-3.61322	1	11.4795	1	3.33023	1	-15.167
377	0.732447	20	1	0.30631	1	0.326094	1	20	1	-1.00441	1	-15.265
378	1.64217	19.1171	1	18.7079	1	19.9973	1	19.9702	1	19.9973	1	-16.0576
379	4.10177	20	1	10.2682	1	-0.772639	1	-2.43134	1	2.22222	1	-30.1161
380	0.229791	20	1	-9.37397	1	20	1	20	1	-3.73284	0.796766	-13.6879
381	1.30805	20	1	2.14242	1	0.902355	1	1.12439	1	-2.38644	1	-23.1537
382	1.50214	1.1878	1	14.6081	1	6.52208	1	-2.09156	1	-0.457419	1	-20.9791
383	0	0	0	0	0	0	0	0	0	0	0	0
384	0.00581441	-3.0007	1	-1.05	1	19.0531	1	-3.95449	1	20	1	-7.24841
385	1.29789	-1.0441	1	-0.170418	1	20	1	4.06937	1	0.92591	1	-22.5488
386	0.527713	-1.75879	1	-0.0259938	0.867173	14.2564	0.170896	-2.34691	1	0.581165	1	-14.0515
387	0.38565	-1.59534	1	1.4693	1	-1.03365	1	0.0937998	1	10.742	1	-12.7843
388	1.84575	19.8051	1	20	1	20	1	18.8176	1	6.72241	1	-9.01796
389	3.16901	20	1	1.76436	1	0.386392	1	-14.8523	1	12.9356	1	-26.6526
390	1.34149	-0.4518	0.940303	20	1	-1.15615	1	0.108934	1	3.33938	1	-16.2712
391	0.679734	20	1	-0.414849	1	-0.12709	1	-4.63738	1	2.53025	1	-26.0193
392	0	0	0	0	0	0	0	0	0	0	0	0
393	0.380798	7.39755	1	17.7816	1	18.4073	1	18.8171	1	19.7568	1	-8.86078
394	5.80904	1.00053	1	18.6258	1	6.53652	1	10.9695	1	20	1	-13.3161
395	0.168164	0.289425	1	-2.72127	0.862443	-0.431696	1	2.65975	0.85242	1.22348	1	-14.3757
396	1.55677	20	1	0.953645	1	-0.515926	1	0.854648	1	11.9374	1	-19.0093
397	0.779836	-1.29047	1	3.75522	1	0.658488	0.989003	0.15553	0.718691	-2.08586	1	-25.2608
398	0.636343	-1.0284	0.609953	2.10907	0.703082	1.21333	0.746478	-2.12629	0.153022	-0.250728	1	-36.688
399	1.11865	8.50068	1	18.4122	1	19.3088	1	17.4629	1	19.9903	1	-16.4179
400	0	0	0	0	0	0	0	0	0	0	0	0
401	0	0	0	0	0	0	0	0	0	0	0	0
402	0	0	0	0	0	0	0	0	0	0	0	0
403	0.556755	19.9938	0.786686	-2.29644	0.873278	7.77911	0.902099	-0.869138	1	-2.4352	0.871692	-24.7775
404	2.72477	20	1	1.35299	1	0.395279	1	0.936602	1	10.2682	1	-20.1653
405	0	0	0	0	0	0	0	0	0	0	0	0
406	0.93916	1.12091	1	4.5336	1	-3.38437	1	2.17289	1	1.2241	0.835551	-20.3295
407	0	0	0	0	0	0	0	0	0	0	0	0
408	0.226227	1.71915	1	-2.84402	1	1.80484	1	-0.648449	1	0.162997	1	-13.8837
409	0.417296	-0.532468	1	-0.168039	1	0.363114	1	20	0.569076	-1.0453	1	-13.1942
410	0.813746	14.9998	1	17.7816	1	17.7816	1	18.3978	1	19.2983	1	-11.4727
411	0.965689	20	0.252863	-1.05907	1	3.21359	1	-2.36157	1	0.20473	1	-16.7992
412	1.04633	17.1277	1	19.0753	1	20	1	19.3041	1	6.72241	1	-12.1103
413	0.0633796	-3.75443	0.153856	4.90194	1	-0.579836	1	19.1126	0.125504	-3.11167	0.737962	-11.9699
414	2.46697	-1.35346	0.425226	0.0361457	1	1.5168	0.57938	12.2678	0.18904	-0.335972	1	-39.4148
415	1.20216	-0.447237	1	-1.74577	1	-0.15927	1	14.1879	0.851348	1.27732	1	-30.2335
416	0	0	0	0	0	0	0	0	0	0	0	0
417	0.897344	-0.00354247	1	-0.655543	1	-0.255638	1	0.0576126	1	20	0.55442	-20.5853
418	0.259489	-0.780492	1	13.8272	1	-0.754637	1	-0.597657	1	0.651326	1	-18.8546
419	0.777395	19.1843	1	19.0753	1	19.5161	1	19.0753	1	20	1	-13.3956
420	0.0172758	10.1655	1	-2.55473	1	-1.4556	1	0.322	0.804593	-1.13254	1	-9.40982
421	1.12833	1.03566	1	12.2886	0.368212	0.648672	1	-1.6406	0.333407	0.031424	1	-19.2166
422	2.68529	0.900496	1	20	1	20	1	20	1	20	1	-12.6478
423	0.893284	0.424883	1	0.697987	1	3.99725	0.0697962	-1.21615	0.821364	-0.513459	1	-29.9376
424	1.47746	19.9347	1	19.0753	1	19.0753	1	19.0753	1	20	1	-18.2314
425	1.19302	18.4546	1	19.0753	1	20	1	18.8176	1	7.85415	1	-9.32269
426	0.424989	19.5826	1	19.9702	1	19.9702	1	20	1	19.9973	1	-7.46065
427	1.18766	0.879948	1	20	1	20	1	20	1	20	1	-12.2685
428	0.343957	20	1	6.44622	1	-1.44832	0.94113	-5.60281	1	3.07245	1	-13.2088
429	1.18538	2.91955	1	0.94359	1	4.91801	1	-0.130395	1	20	1	-10.5282
430	0.262461	8.83667	0.3585	-1.208	1	-0.43006	1	2.58197	1	-1.921	1	-8.98768
431	0.928542	0.476781	1	-2.79675	1	0.564899	1	0.260699	0.987833	3.46056	0.631455	-23.8891
432	2.2008	-0.315117	1	-0.378028	1	-0.197848	1	16.8009	0.601198	0.47463	1	-34.5266
433	0	0	0	0	0	0	0	0	0	0	0	0
434	1.35878	19.9723	1	-7.05584	1	0.293489	1	-1.15714	1	2.23568	1	-14.6921
435	0	0	0	0	0	0	0	0	0	0	0	0
436	1.10281	15.9269	1	17.7816	1	18.4079	1	18.621	1	18.4079	1	-19.138
437	0.677519	20	0.209895	-2.3411	1	0.801396	0.816895	3.1444	1	-3.19518	1	-31.5525
438	1.23517	-3.80076	0.509313	0.710435	0.597743	-0.96686	0.95147	1.87975	0.354511	20	0.703631	-18.5415
439	1.36189	-0.233122	1	0.404889	1	13.9163	1	2.80315	1	-1.16161	1	-11.0799
440	0.532537	16.8779	1	19.5161	1	20	1	20	1	6.86369	1	-8.28248
441	1.33729	-0.423162	1	0.108302	1	10.5098	1	0.15482	1	-1.39174	1	-15.3215
442	0.713632	20	0.517565	-5.50015	1	2.68488	1	10.2682	1	-1.48745	1	-15.5031
443	1.34228	18.584	1	19.0753	1	20	1	19.0753	1	20	1	-20.4966
444	35.7968	2.02577	1	20	1	20	1	20	1	20	1	-12.6096
445	0	0	0	0	0	0	0	0	0	0	0	0
446	3.37263	-1.74223	0.44757	1.14177	0.834902	0.764437	1	20	0.0267312	1.16814	1	-31.0705
447	2.05834	18.3036	0.918379	1.32403	1	-0.375717	1	-0.468696	1	0.255797	1	-20.9571
448	0.693912	14.3788	1	17.7816	1	18.4073	1	19.5851	1	19.7503	1	-22.4554
449	0.827415	19.951	1	19.9903	1	19.5851	1	19.9903	1	19.9702	1	-14.0352
450	1.01986	9.59756	0.204917	-0.155108	0.607623	-0.651094	1	9.70219	0.229608	-6.27108	0.483274	-21.6816
451	0.568364	1.72652	1	1.05173	1	17.7816	1	17.7816	1	17.7816	1	-9.70077
452	0.482369	18.0213	1	19.7568	1	19.9702	1	19.7568	1	19.9702	1	-8.9753
453	1.54295	12.4272	1	11.3496	1	20	1	19.0753	1	20	1	-16.7143
454	0.683336	20	0.999956	20	1	20	1	20	1	20	1	-12.7335
455	1.60603	14.2819	1	17.7816	1	18.621	1	19.5211	1	18.4079	1	-9.81214
456	1.45796	-0.0567686	1	0.134996	1	15.5781	1	1.95635	1	-1.10326	1	-10.9302
457	0.689705	14.4209	1	19.0753	1	19.0753	1	19.0753	1	20	1	-11.976
458	0.563899	20	1	4.17142	1	-1.2518	1	-0.242463	1	0.523101	1	-13.6735
459	0.500879	-0.602383	1	-7.58263	0.0608672	8.1352	0.0452733	8.97257	0.0723242	0.652073	1	-20.2426
460	0.790042	20	1	-0.0139023	1	-3.48365	1	-4.95791	0.89318	20	0.910998	-16.7486
461	0	0	0	0	0	0	0	0	0	0	0	0
462	0.51778	18.7035	1	19.5161	1	20	1	20	1	6.74198	1	-7.48364
463	2.06883	20	0.999897	20	1	20	1	20	1	20	1	-19.007
464	0.342263	20	1	0.149735	1	-0.261836	1	20	1	-0.94884	1	-14.5271
465	1.71789	10.8568	1	-0.976463	1	-0.540312	1	14.6673	1	4.79013	1	-24.0304
466	0.344743	11.0003	1	6.72241	1	19.0753	1	19.0753	1	20	1	-10.6449
467	0.818433	-1.45853	1	-0.638272	1	16.9139	0.294041	5.0299	1	-2.96278	1	-12.0967
468	3.73603	20	1	-0.99778	1	-0.445614	1	20	1	4.13623	0.99704	-28.7932
469	1.47472	20	1	1.26559	1	-0.618961	1	-20	1	11.7371	1	-23.3358
470	0.94939	-0.777299	1	-2.62362	0.668437	0.471383	1	1.8019	0.79339	4.09338	0.701491	-20.8479
471	0.872895	1.99614	1	-1.02527	1	20	0.716627	-0.337763	0.854387	-0.983164	1	-12.0157
472	1.26209	0.887999	1	20	1	20	1	20	1	20	1	-7.72946
473	3.30444	4.70539	1	0.935243	0.99383	11.2991	1	0.241413	1	20	1	-14.2741
474	4.37486	20	1	-1.22511	1	2.48758	1	0.554812	1	4.12022	1	-16.7955
475	0.0160954	-0.333324	1	0.157106	1	-0.324933	1	-1.17704	0.358295	-0.592251	1	-12.2926
476	0.725055	20	1	-3.66657	1	10.0723	0.909341	1.99983	1	-1.61876	1	-16.4054
477	0	0	0	0	0	0	0	0	0	0	0	0
478	0.513643	0.98182	1	0.79656	1	-0.703376	1	-0.622641	1	-0.180648	1	-22.3377
479	2.04616	14.8574	1	6.77637	1	19.9903	1	6.77624	1	19.9903	1	-18.7047
480	1.32414	0.744797	1	1.71429	1	3.58185	0.855231	-1.40709	0.160109	1.17813	1	-22.607
481	0.554691	20	0.306341	-0.624595	1	4.46405	1	-3.12771	1	-0.310079	0.755865	-12.6036
482	0.682432	1.3147	1	-0.134537	1	0.597305	1	-1.27631	1	-0.355294	1	-29.924
483	1.39035	8.71968	1	0.0870753	1	7.68279	0.974189	-0.640095	1	20	1	-12.7364
484	0.340117	-0.375693	1	-0.122349	1	-0.404705	1	-0.11845	1	20	1	-12.8856
485	1.68186	20	1	-3.917	1	8.07558	0.284413	1.88144	1	-0.939433	1	-26.3253
486	1.33621	18.116	1	19.0753	0.999999	20	1	19.3038	1	6.72241	1	-11.624
487	2.22283	20	1	-10.6224	1	16.2631	1	3.33815	1	2.99398	1	-9.19501
488	0.11962	-1.94401	0.13566	1.25847	0.735814	0.527514	1	-1.44172	0.708279	-0.427816	1	-22.3822
489	2.72153	-1.37623	0.497926	-3.80518	0.235957	3.46948	0.0914064	17.4101	0.0560633	0.375814	0.253729	-37.6281
490	0.555839	-0.394038	1	-0.626405	1	1.85997	0.69892	4.59235	0.197658	-2.71958	1	-24.9335
491	3.0419	0.302771	1	0.201282	1	-0.187949	1	1.8516	1	4.0803	0.668311	-29.2424
492	0.591696	15.0269	1	17.7816	1	18.3978	1	17.7816	1	18.8171	1	-12.492
493	1.67733	20	0.602174	1.37733	1	-0.586441	1	-6.17195	0.528854	2.67213	0.548992	-21.0797
494	1.12778	-0.289712	1	0.752714	1	0.439336	1	-1.57505	1	20	1	-16.9675
495	0.467649	19.9988	1	-0.318313	1	-2.65416	1	-3.59671	1	5.86386	1	-20.7498
496	0.551409	-1.09655	0.196507	1.85825	0.243204	1.26081	0.438374	-0.393157	0.366568	-0.907542	0.552178	-24.2809
497	2.83055	-5.83116	1	0.409875	1	19.0131	1	0.559545	1	0.966571	1	-22.3378
498	0.693934	5.5434	1	2.8759	1	1.31384	1	-1.96321	1	5.46056	1	-12.4018
499	2.52678	1.5026	1	0.393464	1	-1.28285	1	20	1	4.70991	1	-22.9287
500	0.946119	18.8113	1	19.5161	1	20	1	20	1	20	1	-12.5848
501	0.536355	20	0.05851	20	0.00558425	-0.287089	0.0451104	0.770577	0.0790895	-10.3155	0.0708444	-26.0742
502	1.38045	20	1	-1.55161	1	3.9591	0.880735	-2.71762	1	-0.259687	0.909173	-27.995
503	0.419791	20	1	-0.416521	1	-0.147943	1	20	1	-0.560304	1	-18.5394
504	0.741412	3.14568	1	-0.152644	1	-4.07466	1	-12.0563	1	20	1	-18.255
505	0.596095	9.79448	1	18.4079	1	18.4079	1	19.5211	1	19.9702	1	-13.1879
506	1.42863	1.14783	1	-0.684326	1	0.0789463	1	-0.753326	1	1.94394	1	-28.0286
507	0.770384	-1.87661	0.969692	0.193112	1	13.1299	1	0.39032	1	8.46923	1	-17.5087
508	0.309448	-1.15918	0.864213	2.6284	0.917075	1.7283	0.715601	-0.464478	0.578495	-1.71602	0.513197	-17.7405
509	0.45986	7.12856	1	-1.40673	1	-4.43294	1	1.41264	1	20	1	-15.9203
