# Supplementary material for: Evolution of substrate recognition sites (SRSs) in cytochromes P450 from Apiaceae exemplified by the CYP71AJ subfamily
Source: BMC Evol Biol. 2015 Jun 26;15:122. doi: 10.1186/s12862-015-0396-z (PMC4482195; doi:10.1186/s12862-015-0396-z)
Supplement: Additional file 5: — PRIME, MEME data. [file 12862_2015_396_MOESM5_ESM.zip › datamonkey_sequences-GDD_3.fa]

>Node6_joint
ATGATGATGGACCAGCAA---ACCCTGTTTCTATCT---TTATGTTCTATGTTCTTTGTCTTGGTTTTTCTGTATATATGGTTGTCAACCAGCAAAACAACGGGCAAAAATCTGCCACCGTCTCCTCAAAAGTTACCAATAATTGGTAACCTTCATCAGGTTAATCAAGACCCCCACATATCACTTAGATCTTTGGCCAAAAAATATGGTCCTGTCATGCAACTTCACTTCGGAAGTATACCTGTTCTTGTTGTCTCTTCAGCTGATGCAGCTAAGGAGATTATGAAAACGCATGATCTTGCTTTCGCAAACAGGCCTAACTCAAGTATCTGGGATAAAATCTTCTATAATGGTAAGGACGTAGTCTTTGCTCCGTATAGTGAATATTGGAGACAGGTAAAAAGTATTTGTGTTCTTCAGCTCCTGAGTAACAAAAGGGTTAGATCATTTCAAACAGTTAGAGAAGAAGAAGTAGCCCTTTTAGTAGAAAATATTAGAGAATCCGGTTCAAAAACAGTAAATTTGAGTGAGTTGTTTTACACACTTCTCAGTAATGTTGTTTCTAGGATTGCCCTAGGAAGGAAATATGCTATTACTACTGAAGGTGGTAAAGAAAATTCA---TTTAAGGAACTGTTTCAGAATATAGCTCAGTTAATAGGT---TATTTCAGTGTTGGTGATTATATTCCATGGCTGTTCTGGATTGATTCTGTAAACGGTCTGAAGGGAAGGGTTGAGAAAGCAGCTAATGAGGCTGATTTGTTTCTAGAAGGTGTTATTAAAGATCACAGT---ATTGCATTGGATAAC------GGGGCTTCTAGCGACGATCTATTATACAATTTGCTGGAGATTCAGAAACAGGACACTAATTCCGCCTTTTCTATTGACAAAGATTCCATAAAAGGCGTAATCTTGAATATGTTCTTTGATGGAACTGATACAACATCTGCAGTATTAGAGTGGACTATGGCAGCGTTGATTAAACATCCGGACATCATGTGTAAATTGAAGAATGAGGTGAGAGAGATAGGAAGGGGAAAATCAAAAATATCTGGGGATGATTTAGAGAAGATGCACTACTTGAAAGCAGTGGTTAAGGAGAGTATGCGAATTTATACTCCAGTTCCGCTACTAGTTGCCAGAGAAGCAATGCAGGATGTGAAGGTGATGGGATACGACGTAAAAGCTGGGACACAAGTACTGATCAATGCTTGGGCAATTGCAACAGACCCTGCTTTGTGGGATAACCCAGAGGAATTTATCCCCGAGAGATTCTTGAATAATCCTATTGATTATAAAGGTCTGCACTTTGAGTTCATTCCATTTGGAGCAGGGCGGAGGGGCTGCCCTGGAATCCAATATGCCATGGCCATCAATGAGCTTGCATTAGCAAACTTGGTGCACATATTTGATTTTGCATTGCCTGATGGAAGGAGATTGGAAGATCTGGACATGACTTCAGAGACGGGTATGACTCTTCATAAAAAGTCTCCTCTTTTGGTGATTGCGACATCACGAGTC
>Node6_marginal
ATGATGATGGACCAGCAATATACCCTGTTTCTATCTTCTTTATGTTCTATGTTCTTTGTCTTGGTTTTTCTGTATATATGGTTGTCAACCAGCAAAACAACGGGCAAAAATCTGCCACCGTCTCCTCAAAAGTTACCAATAATTGGTAACCTTCATCAGGTTAATCAAGACCCCCACATATCACTTAGATCTTTGGCCAAAAAATATGGTCCTGTCATGCAACTTCACTTCGGAAGTATACCTGTTCTTGTTGTCTCTTCAGCTGATGCAGCTAAGGAGATTATGAAAACGCATGATCTTGCTTTCGCAAACAGGCCTAACTCAAGTATCTGGGATAAAATCTTCTATAATGGTAAGGACGTAGTCTTTGCTCCGTATAGTGAATATTGGAGACAGGTAAAAAGTATTTGTGTTCTTCAGCTCCTGAGTAACAAAAGGGTTAGATCATTTCAAACAGTTAGAGAAGAAGAAGTAGCCCTTTTAGTAGAAAATATTAGAGAATCCGGTTCAAAAACAGTAAATTTGAGTGAGTTGTTTTACACACTTCTCAGTAATGTTGTTTCTAGGATTGCCCTAGGAAGGAAATATGCTATTACTACTGAAGGTGGTAAAGAAAATTCATCATTTAAGGAACTGTTTCAGAATATAGCTCAGTTAATAGGTTATTATTTCAGTGTTGGTGATTATATTCCATGGCTGTTCTGGATTGATTCTGTAAACGGTCTGAAGGGAAGGGTTGAGAAAGCAGCTAATGAGGCTGATTTGTTTCTAGAAGGTGTTATTAAAGATCACAGTAGTATTGCATTGGATAACACTAATGGGGCTTCTAGCGACGATCTATTATACAATTTGCTGGAGATTCAGAAACAGGACACTAATTCCGCCTTTTCTATTGACAAAGATTCCATAAAAGGCGTAATCTTGAATATGTTCTTTGATGGAACTGATACAACATCTGCAGTATTAGAGTGGACTATGGCAGCGTTGATTAAACATCCGGACATCATGTGTAAATTGAAGAATGAGGTGAGAGAGATAGGAAGGGGAAAATCAAAAATATCTGGGGATGATTTAGAGAAGATGCACTACTTGAAAGCAGTGGTTAAGGAGAGTATGCGAATTTATACTCCAGTTCCGCTACTAGTTGCCAGAGAAGCAATGCAGGATGTGAAGGTGATGGGATACGACGTAAAAGCTGGGACACAAGTACTGATCAATGCTTGGGCAATTGCAACAGACCCTGCTTTGTGGGATAACCCAGAGGAATTTATCCCCGAGAGATTCTTGAATAATCCTATTGATTATAAAGGTCTGCACTTTGAGTTCATTCCATTTGGAGCAGGGCGGAGGGGCTGCCCTGGAATCCAATATGCCATGGCCATCAATGAGCTTGCATTAGCAAACTTGGTGCACATATTTGATTTTGCATTGCCTGATGGAAGGAGATTGGAAGATCTGGACATGACTTCAGAGACGGGTATGACTCTTCATAAAAAGTCTCCTCTTTTGGTGATTGCGACATCACGAGTC
>Node6_sampled
ATGATGATGGACCAGCAATATACCCTGTTTCTATCTTCTTTATGTTCTATGTTCTTTGTCTTGGTTTTTCTGTATATATGGTTGTCAACCAGCAAAACAACGGGCAAAAATCTGCCACCGTCTCCTCAAAAGTTACCAATAATTGGTAACCTTCATCAGGTTAATCAAGACCCCCACATATCACTTAGATCTTTGGCCAAAAAATATGGTCCTGTCATGCAACTTCACTTCGGAAGTATACCTGTTCTTGTTGTCTCTTCAGCTGATGCAGCTAAGGAGATTATGAAAACGCATGATCTTGCTTTCGCAAACAGGCCTAACTCAAGTATCTGGGATAAAATCTTCTATAATGGTAAGGACGTAGTCTTTGCTCCGTATAGTGAATATTGGAGACAGGTAAAAAGTATTTGTGTTCTTCAGCTCCTGAGTAACAAAAGGGTTAGATCATTTCAAACAGTTAGAGAAGAAGAAGTAGCCCTTTTAGTAGAAAATATTAGAGAATCCGGTTCAAAAACAGTAAATTTGAGTGAGTTGTTTTACACACTTCTCAGTAATGTTGTTTCTAGGATTGCCCTAGGAAGGAAATATGCTATTACTACTGAAGGTGGTAAAGAAAATTCATCATTTAAGGAACTGTTTCAGAATATAGCTCAGTTAATAGGTTATTATTTCAGTGTTGGTGATTATATTCCATGGCTGTTCTGGATTGATTCTGTAAACGGTCTGAAGGGAAGGGTTGAGAAAGCAGCTAATGAGGCTGATTTGTTTCTAGAAGGTGTTATTAAAGATCACAGTAGTATTGCATTGGATAACACTAATGGGGCTTCTAGCGACGATCTATTATACAATTTGCTGGAGATTCAGAAACAGGACACTAATTCCGCCTTTTCTATTGACAAAGATTCCATAAAAGGCGTAATCTTGAATATGTTCTTTGATGGAACTGATACAACATCTGCAGTATTAGAGTGGACTATGGCAGCGTTGATTAAACATCCGGACATCATGTGTAAATTGAAGAATGAGGTGAGAGAGATAGGAAGGGGAAAATCAAAAATATCTGGGGATGATTTAGAGAAGATGCACTACTTGAAAGCAGTGGTTAAGGAGAGTATGCGAATTTATACTCCAGTTCCGCTACTAGTTGCCAGAGAAGCAATGCAGGATGTGAAGGTGATGGGATACGACGTAAAAGCTGGGACACAAGTACTGATCAATGCTTGGGCAATTGCAACAGACCCTGCTTTGTGGGATAACCCAGAGGAATTTATCCCCGAGAGATTCTTGAATAATCCTATTGATTATAAAGGTCTGCACTTTGAGTTCATTCCATTTGGAGCAGGGCGGAGGGGCTGCCCTGGAATCCAATATGCCATGGCCATCAATGAGCTTGCATTAGCAAACTTGGTGCACATATTTGATTTTGCATTGCCTGATGGAAGGAGATTGGAAGATCTGGACATGACTTCAGAGACGGGTATGACTCTTCATAAAAAGTCTCCTCTTTTGGTGATTGCGACATCACGAGTC
>Node5_joint
ATGATGATGGACCAACAA---GCCTTGTTTCTATCT---TTATGTTCTATGTTCTTTGTCTTGGTTTTTCTGTATATATGGTTGTCAACCAGCAAAACAACCGGCAAAAATCTGCCACCGTCTCCTCAAAAGTTACCAATAATTGGTAACCTTCATCAGGTTAATCAAGACCCCCACATATCACTTAGATCTTTGGCTAAAAAATATGGTCCTGTCATGCAACTTCACTTCGGAAGTATACCTGTTCTTGTTGTCTCTTCAGCTGATGCAGCTAAGGAGATTATGAAAACGCATGATCTTGCTTTCGCAAACAGGCCTAACTCAAGTATCTGGGATAGAATCTTCTATAATGGTAAGGACGTAGTCTTTGCTCCGTATAGTGAATATTGGAGACAGGTAAAAAGTATTTGTGTTCTTCAGCTCCTGAGTAACAAAAGGGTTAGATCATTTCAAACAGTTAGAGAAGAAGAAGTAGCCCTTTTAGTAGAAAATATTAGAGAATCCGGTTCAAAAACAGTAAATTTGAGTGAGTTGTTTTACACACTTCTCAGTAATGTTGTTTCTAGGATTGCCCTAGGAAGGAAATATGCTATTACTACTGAAGGTGGTAAAGAAAATTCA---TTTAAGGAACTGTTTCAGAATATAGCTCAGTTAATAGGT---TATTTCAGTGTTGGTGATTATATTCCATGGCTGTTCTGGATTGATTCTGTAAACGGTCTGAAGGGAAGGGTTGAGAAAGCAGCTAATGAGGCTGATTTGTTTCTAGAAGGTGTTATTAAAGATCACAGT---ATTGCATTGGATAAC------GGGGCTTCTAGCGACGATCTATTATACAATTTGCTGGAGATTCAGAAACAGGACACTAATTCCGCCTTTTCTATTGACAAAGATTCCATAAAAGGCGTAATCTTGAATATGTTCTTTGATGGAACTGATACAACATCTGCAGTATTAGAGTGGACTATGGCAGCGTTGATTAAACATCCGGACATCATGTGTAAATTGAAGAATGAGGTGAGAGAGATAGGAAGGGGAAAATCAAAAATATCTGGGGATGATTTAGAGAAGATGCACTACTTGAAAGCAGTGGTTAAGGAGAGTATGCGAATTTATACTCCAGTTCCGCTACTAGTTGCCAGAGAAGCAATGCAGGATGTGAAGGTGATGGGATACGACGTAAAAGCTGGGACACAAGTACTGATCAATGCTTGGGCAATTGCAACAGACCCTGCTTTGTGGGATAACCCAGAGGAATTTATCCCCGAGAGATTCTTGAATAATCCTATTGATTATAAAGGTCTGCACTTTGAGTTCATTCCATTTGGAGCAGGGCGGAGGGGCTGCCCTGGAATCCAATATGCCATGGCCATCAATGAGCTTGCATTAGCAAACTTGGTGCACATATTTGATTTTGCATTGCCTGATGGAAGGAGATTGGAAGATCTGGACATGACTTCAGAGACGGGTATGACTCTTCATAAAAAGTCTCCTCTTTTGGTGATTGCGACATCACGAGTC
>Node5_marginal
ATGATGATGGACCAACAATATGCCTTGTTTCTATCTTCTTTATGTTCTATGTTCTTTGTCTTGGTTTTTCTGTATATATGGTTGTCAACCAGCAAAACAACCGGCAAAAATCTGCCACCGTCTCCTCAAAAGTTACCAATAATTGGTAACCTTCATCAGGTTAATCAAGACCCCCACATATCACTTAGATCTTTGGCCAAAAAATATGGTCCTGTCATGCAACTTCACTTCGGAAGTATACCTGTTCTTGTTGTCTCTTCAGCTGATGCAGCTAAGGAGATTATGAAAACGCATGATCTTGCTTTCGCAAACAGGCCTAACTCAAGTATCTGGGATAGAATCTTCTATAATGGTAAGGACGTAGTCTTTGCTCCGTATAGTGAATATTGGAGACAGGTAAAAAGTATTTGTGTTCTTCAGCTCCTGAGTAACAAAAGGGTTAGATCATTTCAAACAGTTAGAGAAGAAGAAGTAGCCCTTTTAGTAGAAAATATTAGAGAATCCGGTTCAAAAACAGTAAATTTGAGTGAGTTGTTTTACACACTTCTCAGTAATGTTGTTTCTAGGATTGCCCTAGGAAGGAAATATGCTATTACTACTGAAGGTGGTAAAGAAAATTCATCATTTAAGGAACTGTTTCAGAATATAGCTCAGTTAATAGGTTATTATTTCAGTGTTGGTGATTATATTCCATGGCTGTTCTGGATTGATTCTGTAAACGGTCTGAAGGGAAGGGTTGAGAAAGCAGCTAATGAGGCTGATTTGTTTCTAGAAGGTGTTATTAAAGATCACAGTAGTATTGCATTGGATAACACTAATGGGGCTTCTAGCGACGATCTATTATACAATTTGCTGGAGATTCAGAAACAGGACACTAATTCCGCCTTTTCTATTGACAAAGATTCCATAAAAGGCGTAATCTTGAATATGTTCTTTGATGGAACTGATACAACATCTGCAGTATTAGAGTGGACTATGGCAGCGTTGATTAAACATCCGGACATCATGTGTAAATTGAAGAATGAGGTGAGAGAGATAGGAAGGGGAAAATCAAAAATATCTGGGGATGATTTAGAGAAGATGCACTACTTGAAAGCAGTGGTTAAGGAGAGTATGCGAATTTATACTCCAGTTCCGCTACTAGTTGCCAGAGAAGCAATGCAGGATGTGAAGGTGATGGGATACGACGTAAAAGCTGGGACACAAGTACTGATCAATGCTTGGGCAATTGCAACAGACCCTGCTTTGTGGGATAACCCAGAGGAATTTATCCCCGAGAGATTCTTGAATAATCCTATTGATTATAAAGGTCTGCACTTTGAGTTCATTCCATTTGGAGCAGGGCGGAGGGGCTGCCCTGGAATCCAATATGCCATGGCCATCAATGAGCTTGCATTAGCAAACTTGGTGCACATATTTGATTTTGCATTGCCTGATGGAAGGAGATTGGAAGATCTGGACATGACTTCAGAGACGGGTATGACTCTTCATAAAAAGTCTCCTCTTTTGGTGATTGCGACATCACGAGTC
>Node5_sampled
ATGATGATGGACCAACAATATGCCTTGTTTCTATCTTCTTTATGTTCTATGTTCTTTGTCTTGGTTTTTCTGTATATATGGTTGTCAACCAGCAAAACAACCGGCAAAAATCTGCCACCGTCTCCTCAAAAGTTACCAATAATTGGTAACCTTCATCAGGTTAATCAAGACCCCCACATATCACTTAGATCTTTGGCCAAAAAATATGGTCCTGTCATGCAACTTCACTTCGGAAGTATACCTGTTCTTGTTGTCTCTTCAGCTGATGCAGCTAAGGAGATTATGAAAACGCATGATCTTGCTTTCGCAAACAGGCCTAACTCAAGTATCTGGGATAGAATCTTCTATAATGGTAAGGACGTAGTCTTTGCTCCGTATAGTGAATATTGGAGACAGGTAAAAAGTATTTGTGTTCTTCAGCTCCTGAGTAACAAAAGGGTTAGATCATTTCAAACAGTTAGAGAAGAAGAAGTAGCCCTTTTAGTAGAAAATATTAGAGAATCCGGTTCAAAAACAGTAAATTTGAGTGAGTTGTTTTACACACTTCTCAGTAATGTTGTTTCTAGGATTGCCCTAGGAAGGAAATATGCTATTACTACTGAAGGTGGTAAAGAAAATTCATCATTTAAGGAACTGTTTCAGAATATAGCTCAGTTAATAGGTTATTATTTCAGTGTTGGTGATTATATTCCATGGCTGTTCTGGATTGATTCTGTAAACGGTCTGAAGGGAAGGGTTGAGAAAGCAGCTAATGAGGCTGATTTGTTTCTAGAAGGTGTTATTAAAGATCACAGTAGTATTGCATTGGATAACACTAATGGGGCTTCTAGCGACGATCTATTATACAATTTGCTGGAGATTCAGAAACAGGACACTAATTCCGCCTTTTCTATTGACAAAGATTCCATAAAAGGCGTAATCTTGAATATGTTCTTTGATGGAACTGATACAACATCTGCAGTATTAGAGTGGACTATGGCAGCGTTGATTAAACATCCGGACATCATGTGTAAATTGAAGAATGAGGTGAGAGAGATAGGAAGGGGAAAATCAAAAATATCTGGGGATGATTTAGAGAAGATGCACTACTTGAAAGCAGTGGTTAAGGAGAGTATGCGAATTTATACTCCAGTTCCGCTACTAGTTGCCAGAGAAGCAATGCAGGATGTGAAGGTGATGGGATACGACGTAAAAGCTGGGACACAAGTACTGATCAATGCTTGGGCAATTGCAACAGACCCTGCTTTGTGGGATAACCCAGAGGAATTTATCCCCGAGAGATTCTTGAATAATCCTATTGATTATAAAGGTCTGCACTTTGAGTTCATTCCATTTGGAGCAGGGCGGAGGGGCTGCCCTGGAATCCAATATGCCATGGCCATCAATGAGCTTGCATTAGCAAACTTGGTGCACATATTTGATTTTGCATTGCCTGATGGAAGGAGATTGGAAGATCTGGACATGACTTCAGAGACGGGTATGACTCTTCATAAAAAGTCTCCTCTTTTGGTGATTGCGACATCACGAGTC
>Node4_joint
ATGATGATGGACCAACAA---GCCTTGTTTCTATCT---TTATGTTCTATGTTCTTTGTCTTGGTTTTTCTGTATATATGGTTGTCAACCAGCAAAACAACCGGCAAAAATCTGCCACCGTCTCCTCGAAAGTTACCAATAATTGGTAACCTTCATCAGGTTAATCAAGACCCCCACATATCACTAAGATCTTTGGCTAAAAAATATGGTCCTGTCATGCAACTTCACTTCGGAAGTGTACCTGTTCTTGTTGTCTCTTCAGCTGATGCAGCTAAGGAGATTATGAAAACGCATGATCTTGCTTTCGCAAACAGGCCTAACTCAAGTATCTGGGATAGAATCTTCTATAATGGTAAGGACGTAGTCTTTGCTCCGTATAGTGAATATTGGAGACAGGTAAAAAGTATTTGTGTTCTTCAGCTCCTGAGTAACAAAAGGGTTAGATCATTTCAAACAGTTAGAGAAGAAGAAGTAGCCCTTTTAGTAGAAAATATTAGAGAATCCGGTTCAAAAACAGTAAATTTGAGTGAGTTGTTTTACACACTTCTCAGTAATGTTGTTTCTAGGATTGCCCTAGGAAGGAAATATGCTATTACTACTGAAGGTGGTAAAGAAAATTCA---TTTAAGGAACTGTTTCAGAATATAGCTCAGTTAATAGGT---TATTTCAGTGTTGGTGATTATATTCCATGGCTGTTCTGGATTGATTCTGTAAACGGTCTGAAGGGAAGGGTTGAGAAAGCAGCTAATGAGGCTGATTTGTTTCTAGAAGGTGTTATTAAAGATCACAGT---ATTGCATTGGATAAC------GGGGCTTCTAGCGACGATCTATTATACAATTTGCTGGAGATTCAGAAACAGGACACTAATTCCGCCTTTTCTATTGACAAAGATTCCATAAAAGGCGTAATCTTGAATATGTTCTTTGATGGAACTGATACAACATCTGCAGTATTAGAGTGGACTATGGCAGCGTTGATTAAACATCCGGACATCATGTGTAAATTGAAGAATGAGGTGAGAGAGATAGGAAGGGGAAAATCAAAAATATCTGGGGATGATTTAGAGAATATGCACTACTTGAAAGCAGTGATTAAGGAGAGTATGCGAATTTATACTCCAGTTCCGCTACTAGTTGCCAGAGAAGCAATGCAGGATGTGAAGGTGATGGGATACGACGTAAAAGCTGGGACACAAGTACTGATCAATGCTTGGGCAATTGCAACAGACCCTGCTTTGTGGGATAACCCAGAGGAATTTATCCCCGAGAGATTCTTGAATAATCCTATTGATTATAAAGGTCTGCACTTTGAGTTCATTCCATTTGGAGCAGGGCGGAGGGGCTGCCCTGGAATCCAATATGCCATGGCCATCAATGAGCTTGCATTAGCAAACTTGGTGCACATATTTGATTTTGCATTGCCTGATGGAAGGAGATTGGAAGATCTGGACATGACTTCAGAGACGGGTATGACTCTTCATAAAAAGTCTCCTCTTTTGGTGATTGCGACATCACGAGTC
>Node4_marginal
ATGATGATGGACCAACAATATGCCTTGTTTCTATCTTCTTTATGTTCTATGTTCTTTGTCTTGGTTTTTCTGTATATATGGTTGTCAACCAGCAAAACAACCGGCAAAAATCTGCCACCGTCTCCTCGAAAGTTACCAATAATTGGTAACCTTCATCAGGTTAATCAAGACCCCCACATATCACTTAGATCTTTGGCTAAAAAATATGGTCCTGTCATGCAACTTCACTTCGGAAGTGTACCTGTTCTTGTTGTCTCTTCAGCTGATGCAGCTAAGGAGATTATGAAAACGCATGATCTTGCTTTCGCAAACAGGCCTAACTCAAGTATCTGGGATAGAATCTTCTATAATGGTAAGGACGTAGTCTTTGCTCCGTATAGTGAATATTGGAGACAGGTAAAAAGTATTTGTGTTCTTCAGCTCCTGAGTAACAAAAGGGTTAGATCATTTCAAACAGTTAGAGAAGAAGAAGTAGCCCTTTTAGTAGAAAATATTAGAGAATCCGGTTCAAAAACAGTAAATTTGAGTGAGTTGTTTTACACACTTCTCAGTAATGTTGTTTCTAGGATTGCCCTAGGAAGGAAATATGCTATTACTACTGAAGGTGGTAAAGAAAATTCATCATTTAAGGAACTGTTTCAGAATATAGCTCAGTTAATAGGTTATTATTTCAGTGTTGGTGATTATATTCCATGGCTGTTCTGGATTGATTCTGTAAACGGTCTGAAGGGAAGGGTTGAGAAAGCAGCTAATGAGGCTGATTTGTTTCTAGAAGGTGTTATTAAAGATCACAGTAGTATTGCATTGGATAACACTAATGGGGCTTCTAGCGACGATCTATTATACAATTTGCTGGAGATTCAGAAACAGGACACTAATTCCGCCTTTTCTATTGACAAAGATTCCATAAAAGGCGTAATCTTGAATATGTTCTTTGATGGAACTGATACAACATCTGCAGTATTAGAGTGGACTATGGCAGCGTTGATTAAACATCCGGACATCATGTGTAAATTGAAGAATGAGGTGAGAGAGATAGGAAGGGGAAAATCAAAAATATCTGGGGATGATTTAGAGAAGATGCACTACTTGAAAGCAGTGATTAAGGAGAGTATGCGAATTTATACTCCAGTTCCGCTACTAGTTGCCAGAGAAGCAATGCAGGATGTGAAGGTGATGGGATACGACGTAAAAGCTGGGACACAAGTACTGATCAATGCTTGGGCAATTGCAACAGACCCTGCTTTGTGGGATAACCCAGAGGAATTTATCCCCGAGAGATTCTTGAATAATCCTATTGATTATAAAGGTCTGCACTTTGAGTTCATTCCATTTGGAGCAGGGCGGAGGGGCTGCCCTGGAATCCAATATGCCATGGCCATCAATGAGCTTGCATTAGCAAACTTGGTGCACATATTTGATTTTGCATTGCCTGATGGAAGGAGATTGGAAGATCTGGACATGACTTCAGAGACGGGTATGACTCTTCATAAAAAGTCTCCTCTTTTGGTGATTGCGACATCACGAGTC
>Node4_sampled
ATGATGATGGACCAACAATATGCCTTGTTTCTATCTTCTTTATGTTCTATGTTCTTTGTCTTGGTTTTTCTGTATATATGGTTGTCAACCAGCAAAACAACCGGCAAAAATCTGCCACCGTCTCCTCGAAAGTTACCAATAATTGGTAACCTTCATCAGGTTAATCAAGACCCCCACATATCACTTAGATCTTTGGCTAAAAAATATGGTCCTGTCATGCAACTTCACTTCGGAAGTGTACCTGTTCTTGTTGTCTCTTCAGCTGATGCAGCTAAGGAGATTATGAAAACGCATGATCTTGCTTTCGCAAACAGGCCTAACTCAAGTATCTGGGATAGAATCTTCTATAATGGTAAGGACGTAGTCTTTGCTCCGTATAGTGAATATTGGAGACAGGTAAAAAGTATTTGTGTTCTTCAGCTCCTGAGTAACAAAAGGGTTAGATCATTTCAAACAGTTAGAGAAGAAGAAGTAGCCCTTTTAGTAGAAAATATTAGAGAATCCGGTTCAAAAACAGTAAATTTGAGTGAGTTGTTTTACACACTTCTCAGTAATGTTGTTTCTAGGATTGCCCTAGGAAGGAAATATGCTATTACTACTGAAGGTGGTAAAGAAAATTCATCATTTAAGGAACTGTTTCAGAATATAGCTCAGTTAATAGGTTATTATTTCAGTGTTGGTGATTATATTCCATGGCTGTTCTGGATTGATTCTGTAAACGGTCTGAAGGGAAGGGTTGAGAAAGCAGCTAATGAGGCTGATTTGTTTCTAGAAGGTGTTATTAAAGATCACAGTAGTATTGCATTGGATAACACTAATGGGGCTTCTAGCGACGATCTATTATACAATTTGCTGGAGATTCAGAAACAGGACACTAATTCCGCCTTTTCTATTGACAAAGATTCCATAAAAGGCGTAATCTTGAATATGTTCTTTGATGGAACTGATACAACATCTGCAGTATTAGAGTGGACTATGGCAGCGTTGATTAAACATCCGGACATCATGTGTAAATTGAAGAATGAGGTGAGAGAGATAGGAAGGGGAAAATCAAAAATATCTGGGGATGATTTAGAGAAGATGCACTACTTGAAAGCAGTGATTAAGGAGAGTATGCGAATTTATACTCCAGTTCCGCTACTAGTTGCCAGAGAAGCAATGCAGGATGTGAAGGTGATGGGATACGACGTAAAAGCTGGGACACAAGTACTGATCAATGCTTGGGCAATTGCAACAGACCCTGCTTTGTGGGATAACCCAGAGGAATTTATCCCCGAGAGATTCTTGAATAATCCTATTGATTATAAAGGTCTGCACTTTGAGTTCATTCCATTTGGAGCAGGGCGGAGGGGCTGCCCTGGAATCCAATATGCCATGGCCATCAATGAGCTTGCATTAGCAAACTTGGTGCACATATTTGATTTTGCATTGCCTGATGGAAGGAGATTGGAAGATCTGGACATGACTTCAGAGACGGGTATGACTCTTCATAAAAAGTCTCCTCTTTTGGTGATTGCGACATCACGAGTC
>Node3_joint
ATGATGATGGACCAACAA---CCCTTGTTTCTATCTTCTTTATGTTCTTTGTTCTTTGTCTTGGTTTTTCTGTATATATGGTTGTCAACCAGCAAAACAACCGGCAAAAATCTGCCACCTTCTCCTCGAAAGTTACCAATAATTGGTAACCTTCATCAGGTTAACCAAGACCCGCACATATCACTAAGATCTTTGGCTAAAAAATATGGTCCGGTCATGCAACTTCACTTCGGAAGTGTACCTGTTCTTGTTGTCTCTTCAGCTGATGCAGCTAAGGAGATTATGAAAACGCATGATCTTGCTTTCGCAAACAGGCCTAACTCAAGTATCTGGGATAGAATCTTCTATAATGGTAAGGACGTAGTCTTTGCTCCGTATAGTGAATATTGGAGACAGGTAAAAAGTATTTGTGTTCTTCAGCTCCTGAGTAACAAAAGGGTTCGATCATTTCAAACAGTTAGAGAAGAAGAAGTAGCCCTTTTAGTAGAAAATATTAAAGAATCCGGTTCAAAAACAGTAAATTTGAGTGAGTTGTTTTACACACTTCTCAGTAATGTTGTTTCTAGGATTGCCCTAGGAAGGAAATATGCTATTACTACTGAAGGTGGTAAAGAAAATTCA---TTTAAGGAACTGTTTCAGAATATAGCTCAGTTAATAGGT---TATTTCAGTGTTGGTGATTATATTCCATGGCTATTCTGGATTGATTCTTTAAACGGTTTGAAGGGAAGGGTTGAGAAAGCAGCTAATGAGGTTGATGTGTTTCTAGAAGGTGTTATTAGAGATCACAGT---ATTGCATTGGATAAC------GGGGCTTCAAGCGACGACCTTTTATACAATTTGCTGGAGATTCAGAAACAGGACACTAATTCCGCCTTTTCTATTGACAAAGATTCCATAAAAGGCGTAATCTTGAATATGTTCTTTGATGGAACTGATACAACATCTGCAGTATTAGAGTGGACTATGGCAGCGTTGATTAAACATCCGGACATCATGTGTAAATTGAAGAATGAGGTGAGAGAGATAGGAAGGGGAAAATCAAAAATATCTGGGGATGATTTAGAGAATATGCACTACTTGAAAGCAGTGATTAAGGAGAGTATGCGAATTTATACTCCAGTTCCGCTACTAGTTGCTAGAGAAGCAATGCAGGATGTGAAGGTAATGGGATACGACATAAAAGCTGGGACACAAGTACTGATCAATGCTTGGGCAATTGCAACAGACCCTGCTTTGTGGGATAACCCAGAGGAATTTATCCCAGAGAGATTCTTGAATAATCCTATTGATTATAAAGGTCTTCATTTTGAGTTTATTCCATTTGGAGCAGGGCGGAGGGGCTGCCCTGGAATCCAATATGCCATGGCCATCAATGAGCTTGCATTAGCAAACTTAGTGCACATATTTGATTTTGCATTGCCTGATGGAAAGAGATTCGAAGATTTGGACATGACTTCAGAGACGGGTATGACTCTTCATAAAAAATCTCCTCTGTTGGTGATTGCAACATCACGTGTC
>Node3_marginal
ATGATGATGGACCAACAATATCCCTTGTTTCTATCTTCTTTATGTTCTTTGTTCTTTGTCTTGGTTTTTCTGTATATATGGTTGTCAACCAGCAAAACAACCGGCAAAAATCTGCCACCTTCTCCTCGAAAGTTACCAATAATTGGTAACCTTCATCAGGTTAACCAAGACCCGCACATATCACTAAGATCTTTGGCTAAAAAATATGGTCCGGTCATGCAACTTCACTTCGGAAGTGTACCTGTTCTTGTTGTCTCTTCAGCTGATGCAGCTAAGGAGATTATGAAAACGCATGATCTTGCTTTCGCAAACAGGCCTAACTCAAGTATCTGGGATAGAATCTTCTATAATGGTAAGGACGTAGTCTTTGCTCCGTATAGTGAATATTGGAGACAGGTAAAAAGTATTTGTGTTCTTCAGCTCCTGAGTAACAAAAGGGTTCGATCATTTCAAACAGTTAGAGAAGAAGAAGTAGCCCTTTTAGTAGAAAATATTAAAGAATCCGGTTCAAAAACAGTAAATTTGAGTGAGTTGTTTTACGCACTTCTCAGTAATGTTGTTTCTAGGATTGCCCTAGGAAGGAAATATGCTATTACTACTGAAGGTGGTAAAGAAAATTCATCATTTAAGGAACTGTTTCAGAATATAGCTCAGTTAATAGGTTATTATTTCAGTGTTGGTGATTATATTCCATGGCTATTCTGGATTGATTCTTTAAACGGTTTGAAGGGAAGGGTTGAGAAAGCAGCTAATGAGGTTGATGTGTTTCTAGAAGGTGTTATTAGAGATCACAGTAGTATTGCATTGGATAACACTAATGGGGCTTCAAGCGACGACCTTTTATACAATTTGCTGGAGATTCAGAAACAGGACACTAATTCCGCCTTTTCTATTGACAAAGATTCCATAAAAGGCGTAATCTTGAATATGTTCTTTGATGGAACTGATACAACATCTGCAGTATTAGAGTGGACTATGGCAGCGTTGATTAAACATCCGGACATCATGTGTAAATTGAAGAATGAGGTGAGAGAGATAGGAAGGGGAAAATCAAAAATATCTGGGGATGATTTAGAGAATATGCACTACTTGAAAGCAGTGATTAAGGAGAGTATGCGAATTTATACTCCAGTTCCGCTACTAGTTGCTAGAGAAGCAATGCAGGATGTGAAGGTAATGGGATACGACATAAAAGCTGGGACACAAGTACTGATCAATGCTTGGGCAATTGCAACAGACCCTGCTTTGTGGGATAACCCAGAGGAATTTATCCCAGAGAGATTCTTGAATAATCCTATTGATTATAAAGGTCTTCATTTTGAGTTTATTCCATTTGGAGCAGGGCGGAGGGGCTGCCCTGGAATCCAATATGCCATGGCCATCAATGAGCTTGCATTAGCAAACTTAGTGCACATATTTGATTTTGCATTGCCTGATGGAAAGAGATTCGAAGATTTGGACATGACTTCAGAGACGGGTATGACTCTTCATAAAAAATCTCCTCTGTTGGTGATTGCAACATCACGTGTC
>Node3_sampled
ATGATGATGGACCAACAATATCCCTTGTTTCTATCTTCTTTATGTTCTTTGTTCTTTGTCTTGGTTTTTCTGTATATATGGTTGTCAACCAGCAAAACAACCGGCAAAAATCTGCCACCTTCTCCTCGAAAGTTACCAATAATTGGTAACCTTCATCAGGTTAACCAAGACCCGCACATATCACTAAGATCTTTGGCTAAAAAATATGGTCCGGTCATGCAACTTCACTTCGGAAGTGTACCTGTTCTTGTTGTCTCTTCAGCTGATGCAGCTAAGGAGATTATGAAAACGCATGATCTTGCTTTCGCAAACAGGCCTAACTCAAGTATCTGGGATAGAATCTTCTATAATGGTAAGGACGTAGTCTTTGCTCCGTATAGTGAATATTGGAGACAGGTAAAAAGTATTTGTGTTCTTCAGCTCCTGAGTAACAAAAGGGTTCGATCATTTCAAACAGTTAGAGAAGAAGAAGTAGCCCTTTTAGTAGAAAATATTAAAGAATCCGGTTCAAAAACAGTAAATTTGAGTGAGTTGTTTTACACACTTCTCAGTAATGTTGTTTCTAGGATTGCCCTAGGAAGGAAATATGCTATTACTACTGAAGGTGGTAAAGAAAATTCATCATTTAAGGAACTGTTTCAGAATATAGCTCAGTTAATAGGTTATTATTTCAGTGTTGGTGATTATATTCCATGGCTATTCTGGATTGATTCTTTAAACGGTTTGAAGGGAAGGGTTGAGAAAGCAGCTAATGAGGTTGATGTGTTTCTAGAAGGTGTTATTAGAGATCACAGTAGTATTGCATTGGATAACACTAATGGGGCTTCAAGCGACGACCTTTTATACAATTTGCTGGAGATTCAGAAACAGAACACTAATTCCGCCTTTTCTATTGACAAAGATTCCATAAAAGGCGTAATCTTGAATATGTTCTTTGATGGAACTGATACAACATCTGCAGTATTAGAGTGGACTATGGCAGCGTTGATTAAACATCCGGACATCATGTGTAAATTGAAGAATGAGGTGAGAGAGATAGGAAGGGGAAAATCAAGAATATCTGGGGATGATTTAGAGAATATGCACTACTTGAAAGCAGTGATTAAGGAGAGTATGCGAATTTATACTCCAGTTCCGCTACTAGTTGCTAGAGAAGCAATGCAGGATGTGAAGGTAATGGGATACGACATAAAAGCTGGGACACAAGTACTGATCAATGCTTGGGCAATTGCAACAGACCCTGCTTTGTGGGATAACCCAGAGGAATTTATCCCAGAGAGATTCTTGAATAATCCTATTGATTATAAAGGTCTTCATTTTGAGTTTATTCCATTTGGAGCAGGGCGGAGGGGCTGCCCTGGAATCCAATATGCCATGGCCATCAATGAGCTTGCATTAGCAAACTTAGTGCACATATTTGATTTTGCATTGCCTGATGGAAAGAGATTCGAAGATTTGGACATGACTTCAGAGACGGGTATGACTCTTCATAAAAAATCTCCTCTGTTGGTGATTGCAACATCACGTGTC
>Node11_joint
ATGATGATGGACCAACAA---TCCTTGTTTCTATCTTCTTTATGTTCTTTGTTCTTTGTCTTGGTTTTTCTGTACATATGGTTGTCAACCAGCAAAACAACCGGCAAAAATCTGCCACCTTCTCCTCGAAAGTTACCAATAATTGGTAACCTTCATCAGGTTAACCAAGACCCGCACATATCACTAAGATCTTTGGCTAAAAGATATGGTCCGGTCATGCAACTTCACTTCGGAAGTGTACCTGTTCTTGTTGTCTCTTCAGCTGATGCAGCTAAGGAGATTATGAAAACGCATGATCTTGCTTTCGCAAACAGGCCTAACTCAAGTATCTGGGATAGAATCTTCTATAACGGTAAGGACGTAGTCTTTGCTCCGTATAGTGAATATTGGAGACAGGTAAAAAGTATCTGTGTTCTTCAGCTCCTGAGTAACAAAAGGGTTCGATCATTTCAAACAGTTCGAGAAGAAGAAGTAGCCCTTTTAGTAGAAAATATCAAAGAATCCGGTTCAAAACCAGTAAATTTGAGTGAGTTGTTTTACGCACTTCTCAGTAATGTTGTTTCTAGGATTGCCCTAGGGAGGAAATATGCTATTACTACTGAAGGTGGTAAAGAAAATTCA---TTTAAGGAACTGTTTCAGAATATAGCTCAGTTAATAGGT---TATTTCAGTGTTGGTGATTATATTCCATGGCTATTCTGGGTTGATTCTTTAAACGGTTTGAAGGGAAGGGTTGAGAAAGCATCTACTGAGGTTGATGTGTTTCTAGAGGGTGTTATTAGAGATCACAGT---ATTGCACTGGATAAC------GGGGCTTCAAGCGACGACCTTTTATACAATTTGCTGGAGATTCAGAAACAGAACACTAATTCCGCCTTCTCTATTGACAAAGATTCCATAAAAGGCGTAATCTTGAATATGTTCTTTGATGGAACTGATACAACATCTGCAGTATTAGAGTGGACTATGGCAGCGTTGATAAAACATCCAGACATCATGCGTAAATTGCAGAATGAGGTGAGAGAGATAGGAAGGGGAAAATCAACGATATCTGGGGACGATTTAGAGAATATGCACTACTTGAAAGCAGTGATTAAGGAGAGTATGCGGATTTATACTCCAGTTCCGCTACTAGTTGCTAGAGAAGCTATGCAGGATGTAAACGTAATGGGATATGACATTAAAGCTGGGACACAAGTACTGATCAATGCTTGGGCAATTGCAACAGACCCTACTTTGTGGGATAACCCAGAGGAGTTCATCCCAGAGAGATTTTTGAATAATCCTGTTGATTATAAAGGGCTTCATTTTGAGTTTATTCCATTTGGAGCAGGGCGGAGGGGCTGCCCTGGAATTCAATATGCCATGGCCATCAATGAGCTCGCATTAGCAAACTTAGTGCACATATTTGATTTTGCATTGCCTGATGGAAAGAGATTCGAAGATTTGGACATGACTGCAGAGACGGGTATGACTCTTCATAAAAAATCTCCTCTGTTGGTGATCGCAACATCACGTGTC
>Node11_marginal
ATGATGATGGACCAACAATATTCCTTGTTTCTATCTTCTTTATGTTCTTTGTTCTTTGTCTTGGTTTTTCTGTACATATGGTTGTCAACCAGCAAAACAACCGGCAAAAATCTGCCACCTTCTCCTCGAAAGTTACCAATAATTGGTAACCTTCATCAGGTTAACCAAGACCCGCACATATCACTAAGATCTTTGGCTAAAAGATATGGTCCGGTCATGCAACTTCACTTCGGAAGTGTACCTGTTCTTGTTGTCTCTTCAGCTGATGCAGCTAAGGAGATTATGAAAACGCATGATCTTGCTTTCGCAAACAGGCCTAACTCAAGTATCTGGGATAGAATCTTCTATAACGGTAAGGACGTAGTCTTTGCTCCGTATAGTGAATATTGGAGACAGGTAAAAAGTATCTGTGTTCTTCAGCTCCTAAGTAACAAAAGGGTTCGATCATTTCAAACAGTTCGAGAAGAAGAAGTAGCCCTTTTAGTAGAAAATATCAAAGAATCCGGTTCAAAACCAGTAAATTTGAGTGAGTTGTTTTACGCACTTCTCAGTAATGTTGTTTCTAGGATTGCCCTAGGGAGGAAATATGCTATTACTACTGAAGGTGGTAAAGAAAATTCATCATTTAAGGAACTGTTTCAGAATATAGCTCAGTTAATAGGTTATTATTTCAGTGTTGGTGATTATATTCCATGGCTATTCTGGGTTGATTCTTTAAACGGTTTGAAGGGAAGGGTTGAGAAAGCATCTACTGAGGTTGATGTGTTTCTAGAGGGTGTTATTAGAGATCACAGTAGTATTGCACTGGATAACACTAATGGGGCTTCAAGCGACGACCTTTTATACAATTTGCTGGAGATTCAGAAACAGAACACTAATTCCGCCTTCTCTATTGACAAAGATTCCATAAAAGGCGTAATCTTGAATATGTTCTTTGATGGAACTGATACAACATCTGCAGTATTAGAGTGGACTATGGCAGCGTTGATAAAACATCCAGACATCATGCGTAAATTGCAGAATGAGGTGAGAGAGATAGGAAGGGGAAAATCAACGATATCTGGGGACGATTTAGAGAATATGCACTACTTAAAAGCAGTGATTAAGGAGAGTATGCGGATTTATACTCCAGTTCCGCTACTAGTTGCTAGAGAAGCTATGCAGGATGTAAACGTAATGGGATATGACATTAAAGCTGGGACACAAGTACTGATCAATGCTTGGGCAATTGCAACAGACCCTACTTTGTGGGATAACCCAGAGGAGTTCATCCCAGAGAGATTTTTGAATAATCCTGTTGATTATAAAGGGCTTCATTTTGAGTTTATTCCATTTGGAGCAGGGCGGAGGGGCTGCCCTGGAATTCAATATGCCATGGCCATCAATGAGCTCGCATTAGCAAACTTAGTGCACATATTTGATTTTGCATTGCCTGATGGAAAGAGATTCGAAGATTTGGACATGACTGCAGAGACGGGTATGACTCTTCATAAAAAATCTCCTCTGTTGGTGATCGCAACATCACGTGTC
>Node11_sampled
ATGATGATGGACCAACAATATTCCTTGTTTCTATCTTCTTTATGTTCTTTGTTCTTTGTCTTGGTTTTTCTGTACATATGGTTGTCAACCAGCAAAACAACCGGCAAAAATCTGCCACCTTCTCCTCGAAAGTTACCAATAATTGGTAACCTTCATCAGGTTAACCAAGACCCGCACATATCACTAAGATCTTTGGCTAAAAGATATGGTCCGGTCATGCAACTTCACTTCGGAAGTGTACCTGTTCTTGTTGTCTCTTCAGCTGATGCAGCTAAGGAGATTATGAAAACGCATGATCTTGCTTTCGCAAACAGGCCTAACTCAAGTATCTGGGATAGAATCTTCTATAACGGTAAGGACGTAGTCTTTGCTCCGTATAGTGAATATTGGAGACAGGTAAAAAGTATCTGTGTTCTTCAGCTCCTAAGTAACAAAAGGGTTCGATCATTTCAAACAGTTCGAGAAGAAGAAGTAGCCCTTTTAGTAGAAAATATCAAAGAATCCGGTTCAAAACCAGTAAATTTGAGTGAGTTGTTTTACGCACTTCTCAGTAATGTTGTTTCTAGGATTGCCCTAGGGAGGAAATATGCTATTACTACTGAAGGTGGTAAAGAAAATTCATCATTTAAGGAACTGTTTCAGAATATAGCTCAGTTAATAGGTTATTATTTCAGTGTTGGTGATTATATTCCATGGCTATTCTGGGTTGATTCTTTAAACGGTTTGAAGGGAAGGGTTGAGAAAGCATCTACTGAGGTTGATGTGTTTCTAGAGGGTGTTATTAGAGATCACAGTAGTATTGCACTGGATAACACTAATGGGGCTTCAAGCGACGACCTTTTATACAATTTGCTGGAGATTCAGAAACAGAACACTAATTCCGCCTTCTCTATTGACAAAGATTCCATAAAAGGCGTAATCTTGAATATGTTCTTTGATGGAACTGATACAACATCTGCAGTATTAGAGTGGACTATGGCAGCGTTGATAAAACATCCAGACATCATGCGTAAATTGCAGAATGAGGTGAGAGAGATAGGAAGGGGAAAATCAACGATATCTGGGGACGATTTAGAGAATATGCACTACTTAAAAGCAGTGATTAAGGAGAGTATGCGGATTTATACTCCAGTTCCGCTACTAGTTGCTAGAGAAGCTATGCAGGATGTAAACGTAATGGGATATGACATTAAAGCTGGGACACAAGTACTGATCAATGCTTGGGCAATTGCAACAGACCCTACTTTGTGGGATAACCCAGAGGAGTTCATCCCAGAGAGATTTTTGAATAATCCTGTTGATTATAAAGGGCTTCATTTTGAGTTTATTCCATTTGGAGCAGGGCGGAGGGGCTGCCCTGGAATTCAATATGCCATGGCCATCAATGAGCTCGCATTAGCAAACTTAGTGCACATATTTGATTTTGCATTGCCTGATGGAAAGAGATTCGAAGATTTGGACATGACTGCAGAGACGGGTATGACTCTTCATAAAAAATCTCCTCTGTTGGTGATCGCAACATCACGTGTC
>Node13_joint
ATGATGATGGACCAACAA---TCCTTGTTTCTATCTTCTTTATGTTCTTTGTTCTTTGTCTTGGTTTTTCTGTACATATGGTTGTCAACCAGCAAACCAACCGGCAAAAATCTCCCACCTTCTCCTCGAAAGTTACCTATAATTGGTAACCTTCATCAGGTTAACAAAGACCCGCACATATCACTAAGATCTTTGGCTAAAAGATATGGTCCGGTCATGCAACTTCACTTCGGAAGTGTACCTGTTCTTGTTGTGTCTTCAGCTGATGCAGCTAAGGAGATTATGAAAACGCATGATCTTGCTTTCGCAAACAGGCCTAACTCGAGTATCTGGGATAGAATCTTCTATAAGGGTAAGGACGTAGTCTTTGCTCCGTATAGTGAATATTGGAGACAGGTAAAAAGTATCTGTGTTCTTCAGCTCCTGAGTAACAAGAGAGTTCGATCATTTCAAACAGTTCGAGAAGAAGAAGTTGCCCTTTTAGTAGAAAATATCAAAGAATCTGGTTCAAAACCAGTAAATTTGAGTGAGTTGTTTTACGCACTTCTCAGTAATGTTGTTTCTAGGATTGCACTAGGGAGGAAATATGCTATTATTACTGAAGGTGGTAAAGAAAGTTCA---TTTAAGGAACTGTTTCAGAGTATAGCTCAGTTAATAGGT---TATTTCAGTGTTGGTGATTATATTCCATGGCTATTCTGGGTTGATTCTTTAAACGGTTTGAAGGGAAGGGTTGAGAAAGCATCTGCTGAGGTTGATGTGTTTCTAGAGGGTGTTATTAGAGACCATCGG---ATTGCACTGGATAAC------GGGGCTTCAAGCGACGACCTTTTATACAATTTGCTGGAGATTCAGAAACAGAACACTAATTCCGCCTTCTCTATTGACAAAGATTCCATAAAAGGCGTGATCTTGAATATGTTCTTTGATGGAACTGATACAACATCTGCAGTATTAGAGTGGACTATGGCAGCACTAATAAAAAATCCAGACATCATGCGTAAATTGCAAAATGAGGTGAGAGAGATAGGAAGGGGAAAATCAACGATATCTGGGGACGATTTAGAGAATATGCACTACTTGAAAGCAGTGATTAAGGAGAGTATGCGGATTTATACTCCAGTTCCGTTACTAGTTGCTAGAGAAGCTATGCAGGATGTAAACGTAATGGGATATGACATTAAAGCTGGGACACAAGTAATGATCAATGCTTGGGCAATTGCAACAGACCCTACTTTGTGGGATAACCCAGAGGAGTTCATCCCAGAGAGATTTTTGAATAATCCTGTTGATTATAAAGGGCTTCATTTTGAGTTTATTCCATTTGGAGCAGGGCGGAGGGGCTGCCCTGGAATTCAATATGCCATGGCCATCAATGAGCTCGCATTAGCAAACTTAGTGCACATATTTGATTTTGCATTGCCTGATGGAAAGAGATTCGAAGATTTGGACATGGATGCAGAGACGGGTATGACTCTTCATAAAAAATCTCCTCTGTTGGTGATCGCAACATCACGTGTC
>Node13_marginal
ATGGTGATGGACCAACAATATTCCTTGTTTCTATCTTCTTTATGTTCTTTGTTCTTTGTCTTGGTTTTTCTGTACATATGGTTGTCAACCAGCAAACCAACCGGCAAAAATCTCCCACCTTCTCCTCGAAAGTTACCTATAATTGGTAACCTTCATCAGGTTAACAAAGACCCGCACATATCACTAAGATCTTTGGCTAAAAGATATGGTCCGGTCATGCAACTTCACTTCGGAAGTGTACCTGTTCTTGTTGTGTCTTCAGCTGATGCAGCTAAGGAGATTATGAAAACGCATGATCTTGCTTTCGCAAACAGGCCTAACTCGAGTATCTGGGATAGAATCTTCTATAAGGGTAAGGACGTAGTCTTTGCTCCGTATAGTGAATATTGGAGACAGGTAAAAAGTATCTGTGTTCTTCAGCTCCTAAGTAACAAGAGAGTTCGATCATTTCAAACAGTTCGAGAAGAAGAAGTTGCCCTTTTAGTAGAAAATATCAAAGAATCTGGTTCAAAACCAGTAAATTTGAGTGAGTTGTTTTACGCACTTCTCAGTAATGTTGTTTCTAGGATTGCACTAGGGAGGAAATATGCTATTATTACTGAAGGTGGTAAAGAAAGTTCATCATTTAAGGAACTGTTTCAGAGTATAGCTCAGTTAATAGGTTATTATTTCAGTGTTGGTGATTATATTCCATGGCTATTCTGGGTTGATTCTTTAAACGGTTTGAAGGGAAGGGTTGAGAAAGCATCTGCTGAGGTTGATGTGTTTCTAGAGGGTGTTATTAGAGACCATCGGAGTATTGCACTGGATAACACTAATGGGGCTTCAAGCGACGACCTTTTATACAATTTGCTGGAGATTCAGAAACAGAACACTAATTCCGCCTTCTCTATTGACAAAGATTCCATAAAAGGCGTGATCTTGAATATGTTCTTTGATGGAACTGATACAACATCTGCAGTATTAGAGTGGACTATGGCAGCACTAATAAAAAATCCAGACATCATGCGTAAATTGCAAAATGAGGTGAGAGAGATAGGAAGGGGAAAATCAACGATATCTGGGGACGATTTAGAGAATATGCACTACTTAAAAGCAGTGATTAAGGAGAGTATGCGGATTTATACTCCAGTTCCGTTACTAGTTGCTAGAGAAGCTATGCAGGATGTAAACGTAATGGGATATGACATTAAAGCTGGGACACAAGTAATGATCAATGCTTGGGCAATTGCAACAGACCCTACTTTGTGGGATAACCCAGAGGAGTTCATCCCAGAGAGATTTTTGAATAATCCTGTTGATTATAAAGGGCTTCATTTTGAGTTTATTCCATTTGGAGCAGGGCGGAGGGGCTGCCCTGGAATTCAATATGCCATGGCCATCAATGAGCTCGCATTAGCAAACTTAGTGCACATATTTGATTTTGCATTGCCTGATGGAAAGAGATTCGAAGATTTGGACATGGATGCAGAGACGGGTATGACTCTTCATAAAAAATCTCCTCTGTTGGTGATCGCAACATCACGTGTC
>Node13_sampled
ATGGTGATGGACCAACAATATTCCTTGTTTCTATCTTCTTTATGTTCTTTGTTCTTTGTCTTGGTTTTTCTGTACATATGGTTGTCAACCAGCAAACCAACCGGCAAAAATCTCCCACCTTCTCCTCGAAAGTTACCTATAATTGGTAACCTTCATCAGGTTAACAAAGACCCGCACATATCACTAAGATCTTTGGCTAAAAGATATGGTCCGGTCATGCAACTTCACTTCGGAAGTGTACCTGTTCTTGTTGTGTCTTCAGCTGATGCAGCTAAGGAGATTATGAAAACGCATGATCTTGCTTTCGCAAACAGGCCTAACTCGAGTATCTGGGATAGAATCTTCTATAAGGGTAAGGACGTAGTCTTTGCTCCGTATAGTGAATATTGGAGACAGGTAAAAAGTATCTGTGTTCTTCAGCTCCTAAGTAACAAGAGAGTTCGATCATTTCAAACAGTTCGAGAAGAAGAAGTTGCCCTTTTAGTAGAAAATATCAAAGAATCTGGTTCAAAACCAGTAAATTTGAGTGAGTTGTTTTACGCACTTCTCAGTAATGTTGTTTCTAGGATTGCACTAGGGAGGAAATATGCTATTATTACTGAAGGTGGTAAAGAAAGTTCATCATTTAAGGAACTGTTTCAGAGTATAGCTCAGTTAATAGGTTATTATTTCAGTGTTGGTGATTATATTCCATGGCTATTCTGGGTTGATTCTTTAAACGGTTTGAAGGGAAGGGTTGAGAAAGCATCTGCTGAGGTTGATGTGTTTCTAGAGGGTGTTATTAGAGACCATCGGAGTATTGCACTGGATAACACTAATGGGGCTTCAAGCGACGACCTTTTATACAATTTGCTGGAGATTCAGAAACAGAACACTAATTCCGCCTTCTCTATTGACAAAGATTCCATAAAAGGCGTGATCTTGAATATGTTCTTTGATGGAACTGATACAACATCTGCAGTATTAGAGTGGACTATGGCAGCACTAATAAAAAATCCAGACATCATGCGTAAATTGCAAAATGAGGTGAGAGAGATAGGAAGGGGAAAATCAACGATATCTGGGGACGATTTAGAGAATATGCACTACTTAAAAGCAGTGATTAAGGAGAGTATGCGGATTTATACTCCAGTTCCGTTACTAGTTGCTAGAGAAGCTATGCAGGATGTAAACGTAATGGGATATGACATTAAAGCTGGGACACAAGTAATGATCAATGCTTGGGCAATTGCAACAGACCCTACTTTGTGGGATAACCCAGAGGAGTTCATCCCAGAGAGATTTTTGAATAATCCTGTTGATTATAAAGGGCTTCATTTTGAGTTTATTCCATTTGGAGCAGGGCGGAGGGGCTGCCCTGGAATTCAATATGCCATGGCCATCAATGAGCTCGCATTAGCAAACTTAGTGCACATATTTGATTTTGCATTGCCTGATGGAAAGAGATTCGAAGATTTGGACATGGATGCAGAGACGGGTATGACTCTTCATAAAAAATCTCCTCTGTTGGTGATCGCAACATCACGTGTC
>Node2_joint
ATGATGATGGAGCAACAA---CCCTTGTTTCTATCTTCTTTATGTTCTTTGTTCTTTGTCTTGGTTTTTCTGTATATATGGTTGTCAACCAGCAAAACAACCGGCAAAAATCTGCCACCTTCTCCTCGAAAGTTACCAATAATTGGTAACCTTCATCAGGTTAACCAAGACCCGCACATATCACTAAGATCTTTGGCTCAAAAATATGGTCCGGTCATGCAACTTCACTTCGGAAGTGTACCTGTTCTTGTTGTCTCTTCAGCTGATGCAGCTAAGGAGATTATGAAAACCCATGATCTTGCTTTCGCAAACAGGCCTAACTCAAGTATCTGGAATAGAATCTTCTATAATGGTAAGGACGTGGCCTTTGCTCCTTATAGTGAATATTGGAGACAGGTAAAAAGTATTTGTGTTCTTCAGCTCCTGAGTAACAAAAGGGTTCGTTCATTTCACAACGTTAGAGAAGAAGAAGTAGCCCTTTTAGTCGAAAATATTAAAGATTCCGGTTCAAAAACAGTAAATTTGAGTGATTTGTTTTACACACTTCTCAGTAATGTTGTTTCTAGGATTGCCCTAGGAAGGAAATATGCTATTACTACTGAAGGTGGTAAAGAAAATTCA---TTTAAGGAACTGTTTCAGAATATAGCTCAGTTAATAGGT---TATTTCAGTGTTGGTGATTATATTCCATGGCTATACTGGATTGATTCTTTAAACGGTTTGAAGGGAAGGGTTGAGAAAGCAGCTAATGAGGTTGATGCTTTTCTAGAAGGTGTTATTAGAGATCACAGT---ATTGCATTAGCTAAC------GGTGCTTCAAGCGACGACCTTTTATACACTTTGCTTGAGATTCAGAAACAGGACACAAATTCCGCCTTTTCTATTGATAAAGATTCCATTAAAGGCGTTATCTTGAATATGTTCTTTGATGGAACTGATACAACATCTGCAGTATTAGAGTGGACTATGGCAGCGTTGATTAAACATCCGGACATCATGTGTAAATTGAAGAATGAGGTGAGAGAGATAGGAAGGGGAAAATCAAAAATATCTGGGGATGATTTAGAGAAAATGCACTACTTGAAAGCAGTGATTAAGGAGAGTATGCGAATTTATACTCCAGTTCCGCTACTAGTTGCTAGAGAAGCAATGCAGGATGTGAAGGTAATGGGATACGACATAAAAGCTGGGACACAAGTACTGATCAATGCTTGGGCAATTGCAACAGACCCTGCTTTGTGGGATAACCCAGAGGAATTTATCCCAGAGAGATTCTTGAATAATCCTATTGATTATAAAGGTCTTCATTTTGAGTTTATTCCATTTGGAGCAGGGCGGAGGGGCTGCCCTGGAATCCAATATGCCATGGCCATCAATGAGCTTGCATTAGCAAACTTAGTGCACATATTTGATTTTGCATTGCCTGATGGAAAGAGATTCGAAGATTTGGACATGACTTCTGAGACGGGTATGACTCTTCATAAAAAATCTCCTCTGTTGGTGATTGCAACACCACGTGTC
>Node2_marginal
ATGATGATGGACCAACAATATCCCTTGTTTCTATCTTCTTTATGTTCTTTGTTCTTTGTCTTGGTTTTTCTGTATATATGGTTGTCAACCAGCAAAACAACCGGCAAAAATCTGCCACCTTCTCCTCGAAAGTTACCAATAATTGGTAACCTTCATCAGGTTAACCAAGACCCGCACATATCACTAAGATCTTTGGCTCAAAAATATGGTCCGGTCATGCAACTTCACTTCGGAAGTGTACCTGTTCTTGTTGTCTCTTCAGCTGATGCAGCTAAGGAGATTATGAAAACCCATGATCTTGCTTTCGCAAACAGGCCTAACTCAAGTATCTGGAATAGAATCTTCTATAATGGTAAGGACGTGGCCTTTGCTCCTTATAGTGAATATTGGAGACAGGTAAAAAGTATTTGTGTTCTTCAGCTCCTGAGTAACAAAAGGGTTCGTTCATTTCACAACGTTAGAGAAGAAGAAGTAGCCCTTTTAGTCGAAAATATTAAAGATTCCGGTTCAAAAACAGTAAATTTGAGTGATTTGTTTTACACACTTCTCAGTAATGTTGTTTCTAGGATTGCCCTAGGAAGGAAATATGCTATTACTACTGAAGGTGGTAAAGAAAATTCATCATTTAAGGAACTGTTTCAGAATATAGCTCAGTTAATAGGTTATTATTTCAGTGTTGGTGATTATATTCCATGGCTATACTGGATTGATTCTTTAAACGGTTTGAAGGGAAGGGTTGAGAAAGCAGCTAATGAGGTTGATGCTTTTCTAGAAGGTGTTATTAGAGATCACAGTAGTATTGCATTAGATAACACTAATGGTGCTTCAAGCGACGACCTTTTATACACTTTGCTTGAGATTCAGAAACAGGACACTAATTCCGCCTTTTCTATTGATAAAGATTCCATTAAAGGCGTTATCTTGAATATGTTCTTTGATGGAACTGATACAACATCTGCAGTATTAGAGTGGACTATGGCAGCGTTGATTAAACATCCGGACATCATGTGTAAATTGAAGAATGAGGTGAGAGAGATAGGAAGGGGAAAATCAAAAATATCTGGGGATGATTTAGAGAAAATGCACTACTTGAAAGCAGTGATTAAGGAGAGTATGCGAATTTATACTCCAGTTCCGCTACTAGTTGCTAGAGAAGCAATGCAGGATGTGAAGGTAATGGGATACGACATAAAAGCTGGGACACAAGTACTGATCAATGCTTGGGCAATTGCAACAGACCCTGCTTTGTGGGATAACCCAGAGGAATTTATCCCAGAGAGATTCTTGAATAATCCTATTGATTATAAAGGTCTTCATTTTGAGTTTATTCCATTTGGAGCAGGGCGGAGGGGCTGCCCTGGAATCCAATATGCCATGGCCATCAATGAGCTTGCATTAGCAAACTTAGTGCACATATTTGATTTTGCATTGCCTGATGGAAAGAGATTCGAAGATTTGGACATGACTTCTGAGACGGGTATGACTCTTCATAAAAAATCTCCTCTGTTGGTGATTGCAACACCACGTGTC
>Node2_sampled
ATGATGATGGACCAACAATATCCCTTGTTTCTATCTTCTTTATGTTCTTTGTTCTTTGTCTTGGTTTTTCTGTATATATGGTTGTCAACCAGCAAAACAACCGGCAAAAATCTGCCACCTTCTCCTCGAAAGTTACCAATAATTGGTAACCTTCATCAGGTTAACCAAGACCCGCACATATCACTAAGATCTTTGGCTCAAAAATATGGTCCGGTCATGCAACTTCACTTCGGAAGTGTACCTGTTCTTGTTGTCTCTTCAGCTGATGCAGCTAAGGAGATTATGAAAACCCATGATCTTGCTTTCGCAAACAGGCCTAACTCAAGTATCTGGAATAGAATCTTCTATAATGGTAAGGACGTGGCCTTTGCTCCTTATAGTGAATATTGGAGACAGGTAAAAAGTATTTGTGTTCTTCAGCTCCTGAGTAACAAAAGGGTTCGTTCATTTCACAACGTTAGAGAAGAAGAAGTAGCCCTTTTAGTCGAAAATATTAAAGATTCCGGTTCAAAAACAGTAAATTTGAGTGATTTGTTTTACACACTTCTCAGTAATGTTGTGTCTAGGATTGCCCTAGGAAGGAAATATGCTATTACTACTGAAGGTGGTAAAGAAAATTCATCATTTAAGGAACTGTTTCAGAATATAGCTCAGTTAATAGGTTATTATTTCAGTGTTGGTGATTATATTCCATGGCTATACTGGATTGATTCTTTAAACGGTTTGAAGGGAAGGGTTGAGAAAGCAGCTAATGAGGTTGATGCTTTTCTAGAAGGTGTTATTAGAGATCACAGTAGTATTGCATTAGCTAACACTAATGGTGCTTCAAGCGACGACCTTTTATACAATTTGCTTGAGATTCAGAAACAGAACACTAATTCCGCCTTTTCTATTGATAAAGATTCCATTAAAGGCGTTATCTTGAATATGTTCTTTGATGGAACTGATACAACATCTGCAGTATTAGAGTGGACTATGGCAGCGTTGATTAAACATCCGGACATCATGTGTAAATTGAAGAATGAGGTGAGAGAGATAGGAAGGGGAAAATCAAGAATATCTGGGGATGATTTAGAGAAAATGCACTACTTGAAAGCAGTGATTAAGGAGAGTATGCGAATTTATACTCCAGTTCCGCTACTAGTTGCTAGAGAAGCAATGCAGGATGTGAAGGTAATGGGATACGACATAAAAGCTGGGACACAAGTACTGATCAATGCTTGGGCAATTGCAACAGACCCTGCTTTGTGGGATAACCCAGAGGAATTTATCCCAGAGAGATTCTTGAATAATCCTATTGATTATAAAGGTCTTCATTTTGAGTTTATTCCATTTGGAGCAGGGCGGAGGGGCTGCCCTGGAATCCAATATGCCATGGCCATCAATGAGCTTGCATTAGCAAACTTAGTGCACATATTTGATTTTGCATTGCCTGATGGAAAGAGATTCGAAGATTTGGACATGACTTCTGAGACGGGTATGACTCTTCATAAAAAATCTCCTCTGTTGGTGATTGCAACACCACGTGTC
>Node17_joint
ATGATACTAGATCAACAA---CTCTTGTTTCTGTCC---TTGTGTTCTTTATTCTTTGTCTTAGTTTTTCTGTATATATGGTTGTCAACCACCAAAACAACCGGCAAAAATGTGCCACCTTCTCCTCGAAAGTTACCTATAATTGGAAACCTTCATCAGGTTAACCAAGACCCGCACGTAGCACTAAGATCTTTGGCTCAAAAATATGGTCCGTTCATGCTACTTCACTTCGGAAGTGTACCTGTTCTTGTTGTGTCTTCAGCTGATGCAGCCAAGGAGATTATGAAAACCCATGATCTTGCTTTCGCAAACAGACCTGATTCGAGTATCTGGAGTAGGATTTTCTATAATGGTAAGGACGTGGCCTTTGCTCCCTATACTGAATATTGGAGACAGGTAAAAAGTATTTGTGTTCTTCAGCTCCTGAGTAACAAAAGAGTTCGTTCATTTTACAACGTTAGAGAAGAAGAAGTAGGCCTTTTGGTCGAAAATATCAAAGATTCAGGTTCAAATATAGTAAATCTGAGCGATTTGACCTATACACTTCTCAGTAATGTAGTGTCTAGGATTGCTCTAGGAAAAAAATATACTAATTCTACTGAAGACGGTGAAGAAAATTCA---TTTAGGGAACTGTTTCAGAATATAGCTCAGTTAATAGGT---TATTTCAGTTTTAGTGATTATATTCCATGGCTATACTGGATTGATTCTTTAAATGGTCTGAAGGGAAGGGTTGAGAAAGCAGCTAATGAGATCGATGCTTTTCTAGAAGGTGTGATCAGAGATCACAGT---ACTGCATTAACTAAC------GGTGCTTCAAGCGACGACCTTCTAAAAACTTTGCTTGAGATTCAGAAACAGGATTCCAATTCTGCCTTCTCTATTGATAAAGATTCAATTAAAGGCGTTATCTTGAATATGTACTTTGATGGGACTGATTCAACATCAGCAGTATTAGAGTGGACTATGGCAGCATTGATTAAACACCCGGACATCATGTGTAAATTGAAGAACGAGGTGAGAGAGATAGGAAGAGGAAAATCAAGAATAAATGGGGATGATCTAGAGCAAATGCACTACTTGAGAGCTGTGATTAAGGAAAGTATGCGACTTTATACTCCAGTTCCGCTACTAGTTGCTAGAGAAGCAATGCAGGATGTGAAGGTAATGGGATACGACATAAAAGCTGGAACACAAGTACTGATCAATGCTTGGGCAATTGCAACAGATCCTGCCGTGTGGGATAACCCAGAGGAATTTATCCCAGAGAGATTTTTGAATAATTCTGTTGATTATAAAGGTCTTCATTTTGAATTTATTCCATTTGGAGCAGGACGGAGGGGCTGCCCTGGAATCCAATATGCCATGGCCATCAATGAGCTCGCTTTAGCAAACTTAGTGCACATATTTGATTTTGCATTGCCTGATGGAAAGAGATTCGAAGATTTGGATATGGCTTCTGAGACGGGAATGACTGTTCATAAAAAATCACCTCTGTTGGTGATTGCAACGCCACGTATC
>Node17_marginal
ATGATACTAGATCAACAATATCTCTTGTTTCTGTCCTCTTTGTGTTCTTTATTCTTTGTCTTAGTTTTTCTGTATATATGGTTGTCAACCACCAAAACAACCGGCAAAAATGTGCCACCTTCTCCTCGAAAGTTACCTATAATTGGAAACCTTCATCAGGTTAACCAAGACCCGCACGTAGCACTAAGATCTTTGGCTCAAAAATATGGTCCGTTCATGCTACTTCACTTCGGAAGTGTACCTGTTCTTGTTGTGTCTTCAGCTGATGCAGCCAAGGAGATTATGAAAACCCATGATCTTGCTTTCGCAAACAGACCTGATTCGAGTATCTGGAGTAGGATTTTCTATAATGGTAAGGACGTGGCCTTTGCTCCCTATACTGAATATTGGAGACAGGTAAAAAGTATTTGTGTTCTTCAGCTCCTGAGTAACAAAAGAGTTCGTTCATTTTACAACGTTAGAGAAGAAGAAGTAGGCCTTTTGGTCGAAAATATCAAAGATTCAGGTTCAAATATAGTAAATCTGAGCGATTTGACCTATACACTTCTCAGTAATGTAGTGTCTAGGATTGCTCTAGGAAAAAAATATACTAATTCTACTGAAGACGGTGAAGAAAATTCATCATTTAGGGAACTGTTTCAGAATATAGCTCAGTTAATAGGTTATTATTTCAGTTTTAGTGATTATATTCCATGGCTATACTGGATTGATTCTTTAAATGGTCTGAAGGGAAGGGTTGAGAAAGCAGCTAATGAGATCGATGCTTTTCTAGAAGGTGTGATCAGAGATCACAGTAGTACTGCATTAACTAACACTAATGGTGCTTCAAGCGACGACCTTCTAAAAACTTTGCTTGAGATTCAGAAACAGGATTCCAATTCTGCCTTCTCTATTGATAAAGATTCAATTAAAGGCGTTATCTTGAATATGTACTTTGATGGGACTGATTCAACATCAGCAGTATTAGAGTGGACTATGGCAGCATTGATTAAACACCCGGACATCATGTGTAAATTGAAGAACGAGGTGAGAGAGATAGGAAGAGGAAAATCAAGAATAAATGGGGATGATCTAGAGCAAATGCACTACTTGAGAGCTGTGATTAAGGAAAGTATGCGACTTTATACTCCAGTTCCGCTACTAGTTGCTAGAGAAGCAATGCAGGATGTGAAGGTAATGGGATACGACATAAAAGCTGGAACACAAGTACTGATCAATGCTTGGGCAATTGCAACAGATCCTGCCGTGTGGGATAACCCAGAGGAATTTATCCCAGAGAGATTTTTGAATAATTCTGTTGATTATAAAGGTCTTCATTTTGAATTTATTCCATTCGGAGCAGGACGGAGGGGCTGCCCTGGAATCCAATATGCCATGGCCATCAATGAGCTCGCTTTAGCAAACTTAGTGCACATATTTGATTTTGCATTGCCTGATGGAAAGAGATTCGAAGATTTGGATATGGCTTCTGAGACGGGAATGACTGTTCATAAAAAATCACCTCTGTTGGTGATTGCAACGCCACGTATC
>Node17_sampled
ATGATACTAGATCAACAATATCTCTTGTTTCTGTCCTCTTTGTGTTCTTTATTCTTTGTCTTAGTTTTTCTGTATATATGGTTGTCAACCACCAAAACAACCGGCAAAAATGTGCCACCTTCTCCTCGAAAGTTACCTATAATTGGAAACCTTCATCAGGTTAACCAAGACCCGCACGTAGCACTAAGATCTTTGGCTCAAAAATATGGTCCGTTCATGCTACTTCACTTCGGAAGTGTACCTGTTCTTGTTGTGTCTTCAGCTGATGCAGCCAAGGAGATTATGAAAACCCATGATCTTGCTTTCGCAAACAGACCTGATTCGAGTATCTGGAGTAGGATTTTCTATAATGGTAAGGACGTGGCCTTTGCTCCCTATACTGAATATTGGAGACAGGTAAAAAGTATTTGTGTTCTTCAGCTCCTGAGTAACAAAAGAGTTCGTTCATTTTACAACGTTAGAGAAGAAGAAGTAGGCCTTTTGGTCGAAAATATCAAAGATTCAGGTTCAAATATAGTAAATCTGAGCGATTTGACCTATACACTTCTCAGTAATGTAGTGTCTAGGATTGCTCTAGGAAAAAAATATACTAATTCTACTGAAGACGGTGAAGAAAATTCATCATTTAGGGAACTGTTTCAGAATATAGCTCAGTTAATAGGTTATTATTTCAGTTTTAGTGATTATATTCCATGGCTATACTGGATTGATTCTTTAAATGGTCTGAAGGGAAGGGTTGAGAAAGCAGCTAATGAGATCGATGCTTTTCTAGAAGGTGTGATCAGAGATCACAGTAGTACTGCATTAACTAACACTAATGGTGCTTCAAGCGACGACCTTCTAAAAACTTTGCTTGAGATTCAGAAACAGGATTCCAATTCTGCCTTCTCTATTGATAAAGATTCAATTAAAGGCGTTATCTTGAATATGTACTTTGATGGGACTGATTCAACATCAGCAGTATTAGAGTGGACTATGGCAGCATTGATTAAACACCCGGACATCATGTGTAAATTGAAGAACGAGGTGAGAGAGATAGGAAGAGGAAAATCAAGAATAAATGGGGATGATCTAGAGCAAATGCACTACTTGAGAGCTGTGATTAAGGAAAGTATGCGACTTTATACTCCAGTTCCGCTACTAGTTGCTAGAGAAGCAATGCAGGATGTGAAGGTAATGGGATACGACATAAAAGCTGGAACACAAGTACTGATCAATGCTTGGGCAATTGCAACAGATCCTGCCGTGTGGGATAACCCAGAGGAATTTATCCCAGAGAGATTTTTGAATAATTCTGTTGATTATAAAGGTCTTCATTTTGAATTTATTCCATTTGGAGCAGGACGGAGGGGCTGCCCTGGAATCCAATATGCCATGGCCATCAATGAGCTCGCTTTAGCAAACTTAGTGCACATATTTGATTTTGCATTGCCTGATGGAAAGAGATTCGAAGATTTGGATATGGCTTCTGAGACGGGAATGACTGTTCATAAAAAATCACCTCTGTTGGTGATTGCAACGCCACGTATC
>Node16_joint
ATGATACTGGAGCAACAA---CCCTTGTTTCTGTCT---TTATGTTCTTTATTCTTTGTCTTGGTTTTTCTGTATATATGGTTGTCAACCAGCAAAACAACCGGCAAAAATCTGCCACCTTCTCCTCGAAAGTTACCTATAATTGGTAACCTTCATCAGGTTAACCAAGACCCGCACGTAGCACTAAGATCTTTGGCTCAAAAATATGGTCCGGTCATGCAACTTCACTTCGGAAGTGTACCTGTTCTTGTTGTCTCTTCAGCTGATGCAGCTAAGGAGATTATGAAAACCCATGATCTTGCTTTCGCAAACAGGCCTGACTCGAGTATCTGGAGTAGAATTTTCTATAATGGTAAGGACGTGGCCTTTGCTCCTTATACTGAATATTGGAGACAGGTAAAAAGTATTTGTGTTCTTCAGCTCCTGAGTAACAAAAGAGTTCGTTCATTTCACAACGTTAGAGAAGAAGAAGTAGGCCTTTTGGTCGAAAATATTAAAGATTCAGGTTCAAAAATAGTAAATTTGAGTGATTTGTTTTACACACTTCTCAGTAATGTTGTGTCTAGGATTGCCCTAGGAAAGAAATATACTAATACTACTGAAGGTGGTGAAGAAAATTCA---TTTAGGGAACTGTTTCAGAATATAGCTCAGTTAATAGGT---TATTTCAGTTTTAGTGATTATATTCCATGGCTATACTGGATTGATTCTTTAAACGGTTTGAAGGGAAGGGTTGAGAAAGCAGCTAATGAGATTGATGCTTTTCTAGAAGGTGTTATCAGAGATCACAGT---ATTGCATTAACTAAC------GGTGCTTCAAGCGACGACCTTCTAAACACTTTGCTTGAGATTCAGAAACAGGATACAAATTCCGCCTTTTCTATTGATAAAGATTCCATTAAAGGCGTTATCTTGAATATGTACTTTGATGGGACTGATTCAACATCTGCAGTATTAGAGTGGACTATGGCAGCGTTGATTAAACATCCGGACATCATGTGTAAATTGAAGAATGAGGTGAGAGAGATAGGAAGGGGAAAATCAAGAATAAATGGGGATGATTTAGAGAAAATGCACTACTTGAGAGCTGTGATTAAGGAAAGTATGCGAATTTATACTCCAGTTCCGCTACTAGTTGCTAGAGAAGCAATGCAGGATGTGAAGGTAATGGGATACGACATAAAAGCTGGAACACAAGTACTGATCAATGCTTGGGCAATTGCAACAGACCCTGCTGTGTGGGATAACCCAGAGGAATTTATCCCAGAGAGATTCTTGAATAATCCTATTGATTATAAAGGTCTTCATTTTGAGTTTATTCCATTTGGAGCAGGACGGAGGGGCTGCCCTGGAATCCAATATGCCATGGCCATCAATGAGCTTGCTTTAGCAAACTTAGTGCACATATTTGATTTTGCATTGCCTGATGGAAAGAGATTCGAAGATTTGGATATGGCTTCTGAGACGGGAATGACTGTTCATAAAAAATCACCTCTGTTGGTGATTGCAACGCCACGTATC
>Node16_marginal
ATGATACTGGATCAACAATATCCCTTGTTTCTGTCTTCTTTATGTTCTTTATTCTTTGTCTTGGTTTTTCTGTATATATGGTTGTCAACCAGCAAAACAACCGGCAAAAATCTGCCACCTTCTCCTCGAAAGTTACCTATAATTGGTAACCTTCATCAGGTTAACCAAGACCCGCACGTAGCACTAAGATCTTTGGCTCAAAAATATGGTCCGGTCATGCAACTTCACTTCGGAAGTGTACCTGTTCTTGTTGTCTCTTCAGCTGATGCAGCTAAGGAGATTATGAAAACCCATGATCTTGCTTTCGCAAACAGGCCTGACTCGAGTATCTGGAGTAGAATTTTCTATAATGGTAAGGACGTGGCCTTTGCTCCTTATACTGAATATTGGAGACAGGTAAAAAGTATTTGTGTTCTTCAGCTCCTGAGTAACAAAAGAGTTCGTTCATTTCACAACGTTAGAGAAGAAGAAGTAGGCCTTTTGGTCGAAAATATTAAAGATTCAGGTTCAAAAATAGTAAATTTGAGTGATTTGTTTTACACACTTCTCAGTAATGTTGTGTCTAGGATTGCCCTAGGAAAGAAATATACTAATACTACTGAAGGCGGTGAAGAAAATTCATCATTTAGGGAACTGTTTCAGAATATAGCTCAGTTAATAGGTTATTATTTCAGTTTTAGTGATTATATTCCATGGCTATACTGGATTGATTCTTTAAACGGTTTGAAGGGAAGGGTTGAGAAAGCAGCTAATGAGATTGATGCTTTTCTAGAAGGTGTTATCAGAGATCACAGTAGTATTGCATTAACTAACACTAATGGTGCTTCAAGCGACGACCTTCTAAACACTTTGCTTGAGATTCAGAAACAGGATACAAATTCCGCCTTTTCTATTGATAAAGATTCCATTAAAGGCGTTATCTTGAATATGTACTTTGATGGGACTGATTCAACATCTGCAGTATTAGAGTGGACTATGGCAGCATTGATTAAACATCCGGACATCATGTGTAAATTGAAGAATGAGGTGAGAGAGATAGGAAGGGGAAAATCAAGAATAAATGGGGATGATTTAGAGAAAATGCACTACTTGAGAGCTGTGATTAAGGAAAGTATGCGAATTTATACTCCAGTTCCGCTACTAGTTGCTAGAGAAGCAATGCAGGATGTGAAGGTAATGGGATACGACATAAAAGCTGGAACACAAGTACTGATCAATGCTTGGGCAATTGCAACAGACCCTGCTGTGTGGGATAACCCAGAGGAATTTATCCCAGAGAGATTCTTGAATAATCCTATTGATTATAAAGGTCTTCATTTTGAGTTTATTCCATTCGGAGCAGGACGGAGGGGCTGCCCTGGAATCCAATATGCCATGGCCATCAATGAGCTTGCTTTAGCAAACTTAGTGCACATATTTGATTTTGCATTGCCTGATGGAAAGAGATTCGAAGATTTGGATATGGCTTCTGAGACGGGAATGACTGTTCATAAAAAATCACCTCTGTTGGTGATTGCAACGCCACGTATC
>Node16_sampled
ATGATACTGGATCAACAATATCCCTTGTTTCTGTCTTCTTTATGTTCTTTATTCTTTGTCTTGGTTTTTCTGTATATATGGTTGTCAACCAGCAAAACAACCGGCAAAAATCTGCCACCTTCTCCTCGAAAGTTACCTATAATTGGTAACCTTCATCAGGTTAACCAAGACCCGCACGTAGCACTAAGATCTTTGGCTCAAAAATATGGTCCGGTCATGCAACTTCACTTCGGAAGTGTACCTGTTCTTGTTGTCTCTTCAGCTGATGCAGCTAAGGAGATTATGAAAACCCATGATCTTGCTTTCGCAAACAGGCCTGACTCGAGTATCTGGAGTAGAATTTTCTATAATGGTAAGGACGTGGCCTTTGCTCCTTATACTGAATATTGGAGACAGGTAAAAAGTATTTGTGTTCTTCAGCTCCTGAGTAACAAAAGAGTTCGTTCATTTCACAACGTTAGAGAAGAAGAAGTAGGCCTTTTGGTCGAAAATATTAAAGATTCAGGTTCAAAAATAGTAAATTTGAGTGATTTGTTTTACACACTTCTCAGTAATGTTGTGTCTAGGATTGCCCTAGGAAAGAAATATACTAATACTACTGAAGGCGGTGAAGAAAATTCATCATTTAGGGAACTGTTTCAGAATATAGCTCAGTTAATAGGTTATTATTTCAGTTTTAGTGATTATATTCCATGGCTATACTGGATTGATTCTTTAAACGGTTTGAAGGGAAGGGTTGAGAAAGCAGCTAATGAGATTGATGCTTTTCTAGAAGGTGTTATCAGAGATCACAGTAGTATTGCATTAACTAACACTAATGGTGCTTCAAGCGACGACCTTCTAAACACTTTGCTTGAGATTCAGAAACAGGATACAAATTCCGCCTTTTCTATTGATAAAGATTCCATTAAAGGCGTTATCTTGAATATGTACTTTGATGGGACTGATTCAACATCTGCAGTATTAGAGTGGACTATGGCAGCATTGATTAAACATCCGGACATCATGTGTAAATTGAAGAATGAGGTGAGAGAGATAGGAAGGGGAAAATCAAGAATAAATGGGGATGATTTAGAGAAAATGCACTACTTGAGAGCTGTGATTAAGGAAAGTATGCGAATTTATACTCCAGTTCCGCTACTAGTTGCTAGAGAAGCAATGCAGGATGTGAAGGTAATGGGATACGACATAAAAGCTGGAACACAAGTACTGATCAATGCTTGGGCAATTGCAACAGACCCTGCTGTGTGGGATAACCCAGAGGAATTTATCCCAGAGAGATTCTTGAATAATCCTATTGATTATAAAGGTCTTCATTTTGAGTTTATTCCATTCGGAGCAGGACGGAGGGGCTGCCCTGGAATCCAATATGCCATGGCCATCAATGAGCTTGCTTTAGCAAACTTAGTGCACATATTTGATTTTGCATTGCCTGATGGAAAGAGATTCGAAGATTTGGATATGGCTTCTGAGACGGGAATGACTGTTCATAAAAAATCACCTCTGTTGGTGATTGCAACGCCACGTATC
>Node0_joint
ATGAAGATGCAGGAACAATATCCCCTGTACCTATATTTCTTTTCATTGTCTTTCTTTGCATTAATATTTCTGTACAAATGGTTATCAATCAAGAAAACAGCCTTAAAAAATCTGCCACCTTCTCCACCAAAGTTTCCAATAATTGGAAACCTTCATCAAATTGGTCAAGACCCGCACATTTCACTTAGATCCTTGGCTCAAAAATATGGTCCGTTAATGCTACTTAAGTTTGGAAGTGTACCTGTTCTTGTTGTTTCTTCAGCTGATGCAGCTCGGGAGATTATGAAAACCCATGATCTGGTTTTCTCAGACAGGCCTATCTCAAGTGTCTCCAATAGACTCTTCTATAATGGTAGGGACGTGGCGTTTGCTCGTTATAGTGAATATTGGAGACAGGTAAAGAGTATTTGTGTTACTCAGCTCCTAAGTAGCAAAAGGGTTCATTCGTTTCACAATGTCAGAGAAGAAGAAGTTGCCCTTTTAATCCAAAATATTGAATATTCTGCTTCGAAAACAATAAATTTAAGTGATCTGTTCTCCGAACTAACCAGTAATGTAGTCTGCAGGGTTTCACTAGGAAGGAAATATGCTATTACTAAAAATGGTGATAAAGGGAATTCATCATACAAGATATTACTTGGGAAAATAATGGAGTTGTTAGGCTATTCCCGCAGCATTGGGGATTATATTCCATTGCTCTGTTGGGTTGATTTGCTCACTGGTTTGAAGGGAAAGGTGGAGAAAGCAGCTAAAGAGGTTGATGCTTTTCTGGAAGGTGTTCTTAGAGATCATACAAGTACTGTTGCATCTAATTCCAATGGTTGCGCAAACGAAGACTTTGTATCCATTTTGCTTGAGATTCAGAAACAAAACACAGATGCTGGCTTTTCTATTGATAAAGATTGCATTAAAGCCGTTATCTTGGATATGTTCGTTGCTGGAACTGATACAACATCTACAACTTTAGAGTGGACAATAGCAGCGCTGATAAAAAATCCGGACGTCATGTTTAAATTGCAGAAGGAGGTAAGAGAAATAGGCAGAGGCAAATCAAAAATATCAGAGGATGATTTAGAAAAAATGCACTACCTGAAAGCAGTGATGAAAGAGAGTATGCGATTGTACTTTACAGCTCCACTTCTAGTTCCTAGAGAAGCAAGGCAGGATGTGAAAGTAATGGGATACGACATAAGATCAGGGACACAAGTACTGATAAATGCTTGGGCAATTGCAAGAGACCCTTCATTGTGGGACAACCCAGAGGAGTTTCGGCCTGAGAGGTTCTTGAATAGTCCTATTGATTACAAAGGTCTTCACTATGAGTTTATTCCCTTTGGAGGCGGTCGGAGGGGTTGCCCTGGGATCCAATTTGCAATGGCTGTTAATGAGCTTGCAGTAGCAAATGTAGTGCACAAGTTTGATTTTGAATTGCCTGATGGAGAAAGATTGGAGGATTTGGACATGACTTGTGTCACTGGCATTACTCTTCGTAGAAAATCTCCTCTCTTGGTGATTGCCACACCACATGTC
>Node0_marginal
ATGAAGATGCAGGAACAATATCCCCTGTACCTATATTTCTTTTCATTGTCTTTCTTTGCATTAATATTTCTGTACAAATGGTTATCAATCAAAAAAACAGCCTTAAAAAATCTGCCACCTTCTCCACCAAAGTTTCCAATAATTGGAAACCTTCATCAAATTGGTCAAGACCCGCACATTTCACTTAGATCCTTGGCTCAAAAATATGGTCCGTTAATGCTACTTAAGTTTGGAAGTGTACCTGTTCTTGTTGTTTCTTCAGCTGATGCAGCTCGGGAGATTATGAAAACCCATGATCTGGTTTTCTCAGACAGGCCTAACTCAAGTGTCTCCAATAGACTCTTCTATAATGGTAGGGACGTGGCGTTTGCTCGTTATAGTGAATATTGGAGACAGGTAAAGAGTATTTGTGTTACTCAGCTCCTAAGTAGCAAAAGGGTTCATTCGTTTCACAATGTCAGAGAAGAAGAAGTTGCCCTTTTAATCCAAAATATTGAATATTCTGATTCGAAAACAATAAATTTAAGTGATCTGTTCTCCGAACTAACCAGTAATGTAGTCTGCAGGGTTTCACTAGGAAGGAAATATGCTATTACTAAAAATGGTGATAAAGGGAATTCATCATACAAGATATTACTTGGGAAAATAATGGAGTTGTTAGGCTATTCCCGCAGCATTGGGGATTATATTCCATTGCTCTGTTGGGTTGATTTGCTCACTGGTTTGAAGGGAAAGGTGGAGAAAGCAGCTAAAGAGGTTGATGCTTTTCTGGAAGGTGTTCTTAGAGATCATACAAGTACTGTTGCATCTAATACTAATGGTTGCGCAAACGAAGACTTTGTATCCATTTTGCTTGAGATTCAGAAACAAAACACAGATGCTGGCTTTTCTATTGATAAAGATTGCATTAAAGCCGTTATCTTGGATATGTTCGTTGCTGGAACTGATACAACATCTACAACTTTAGAGTGGACAATAGCAGCGCTGATAAAAAATCCGGACGTCATGTTTAAATTGCAGAAGGAGGTAAGAGAAATAGGCAGAGGCAAATCAAAAATATCAGAGGATGATTTAGAAAAAATGCACTACCTGAAAGCAGTGATGAAAGAGAGTATGCGACTGTACTTTACAGCTCCACTTCTAGTTCCTAGAGAAGCAAGGCAGGATGTGAAAGTAATGGGATACGACATAAGATCAGGGACACAAGTACTGATAAATGCTTGGGCAATTGCAAGAGACCCTTCATTGTGGGACAACCCAGAGGAGTTTCGGCCTGAGAGGTTCTTGAATAGTCCTATTGATTACAAAGGTCTTCACTATGAGTTTATTCCCTTTGGAGGTGGTCGGAGGGGTTGCCCTGGGATCCAATTTGCAATGGCTGTTAATGAGCTTGCAGTAGCAAATGTAGTGCACAAGTTTGATTTTGAATTGCCTGATGGAGAAAGATTGGAGGATTTGGACATGACTTGTGTCACTGGCATTACTCTTCGTAGAAAATCTCCTCTCTTGGTGATTGCCACACCACATGTC
>Node0_sampled
ATGAAGATGAAGGAACAATATCCCCTGTACCTATATTTCTTTTCATTCTCTTTCTTTGCATTAATATTTCTGTACAAATGGTTATCAATCAAGAAAACAGCCTTAAAAAATCTGCCACCTTCTCCACCAAAGTTTCCAATAATTGGAAACCTTCATCAAATTGGTCAAGACCCGCACATTTCACTTAGATCCTTGGCTCAAAAATATGGTCCGTTAATGCTACTTAAGTTTGGAAGTGTACCTGTTCTTGTTGTTTCTTCAGCTGATGCAGCTCGGGAGATTATGAAAACCCATGATCTGGTTTTCTCAGACAGGCCTATCTCAAGTGTCTCCAATAGACTCTTCTATAATGGTAGGGACGTGGCGTTTGCTCGTTATAGTGAATATTGGAGACAGGTAAAGAGTATTTGTGTTACTCAGCTCCTAAGTAGCAAAAGGGTTCATTCGTTTCACAATGTCAGAGAAGAAGAAGTTGCCCTTTTAATCCAAAATATTGAATATTCTGATTCAAAAACAATAAATTTAAGTGATCTGTTCTCCGAACTAACCAGTAATGTAGTCTGCAGGGTTTCACTAGGAAGGAAATATGCTATTACTAAAAATGGTGATAAAGGGAATTCATCATACAAGATATTACTTGGGAAAATAATGGAGTTGTTAGGCTATTCCCGCAGCATTGGGGATTATATTCCATTGCTCTGTTGGGTTGATTTGCTCACTGGTTTGAAGGGAAAGGTGGAGAAAGCAGCTAAAGAGGTTGATGCTTTTCTGGAAGGTGTTCTTAGAGATCATACAAGTACTGTTGCATCTAATACTAATGGTTGCGCAAACGAAGACTTTGTATCCATTTTGCTTGAGATTCAGAAACAAAACACAGATGCTGGCTTTTCTATTGATAAAGATTGCATTAAAGCCGTTATCTTGGATATGTTCGTTGCTGGAACTGATACAACATCTACAACTTTAGAGTGGACAATAGCAGCGCTGATAAAAAATCCGGACGTCATGTTTAAATTGCAGAAGGAGGTAAGAGAAATAGGCAGAGGCAAATCAAAAATATCAGAGGATGATTTAGAAAAAATGCACTACCTGAAAGCAGTGATGAAAGAGAGTATGCGACTGTACTTTACAGCTCCACTACTAGTTCCTAGAGAAGCAAGGCAGGATGTGAAAGTAATGGGATACGACATAAGATCAGGGACACAAGTACTGATAAATGCTTGGGCAATTGCAAGAGACCCTTCATTGTGGGACAACCCAGAGGAGTTTCGGCCTGAGAGGTTCTTGAATAGTCCTATTGATTACAAAGGTCTTCACTATGAGTTTATTCCCTTTGGAGGTGGTCGGAGGGGTTGCCCTGGGATCCAATTTGCAATGGCTGTTAATGAGCTTGCAGTAGCAAATGTAGTGCACAAGTTTGATTTTGAATTGCCTGATGGAGAAAGATTGGAGGATTTGGACATGACTTGTGTCACTGGCATTACTCTTCGTAGAAAATCTCCTCTCTTGGTGATTGCCACACCACATGTC
>Node22_joint
ATGAAGATGCTGGAGCAATATCCCCTGTACCTATATTTCTTTTCATTG---TTTTCTGCAACAATATTTCTCTACAAATGGTTAACACTCAAGAAAACAGCCTTAAAAAATCTGCCACCTTCTCCACCAAGATTTCCCATAATTGGAAACCTTCATCAAATTGGTCCAGACCCGCACATTTCACTTAGAGCCTTGGCTGAAAAGTATGGTCCATTAATGCTACTTAAGTTTGGAAGTGTACCCGTTCTTGTTGTTTCTTCAGCTGATGCAGCTCGGGAGATATTGAAAACCCATGATCTGGTTTTCTCAGACAGGCCTATTTCAAGTGTCGCCAACAGACTCTTCTATAACGGAAGGGACGTCGCGTTTGCTCGTTATAGTGAATATTGGAGACAAGTAAAGAGTATGTGTGTTACTCAGCTCCTAAGTAGCAGAAGGGTTCATTCGTTTCACAATGTCAGAGAAGAAGAAGTTGCTCTTCTTATCCAAAATATTGAATATCCTCCTTCGAAAATAGTAAATTTGAGTGATCTGTTAGCCGAACTAACACAAAATGTAGTCTGCAGGGTTGCACTAGGAAGGAAATAT---------GAAAGTGGTGATAAAGGGAATTCATCATACAAGATATTACTTGGGGAAATAATGGAGTTGTTAGGCTATTCCCGCAGCATGGGGGATTTTTTTCCATTGCTCGGTTGGGTTGATTGGCTCACTGGATTGAAGGCAAAGGTGGAGAAAGCAGCCAAAGAGGTTGATACTTTTCTGGAAGGTGTTCTTAGAGATCATCCAAGTACTGTTGCATCGAAT---AATGGTTACGCAAACAAAGACTTTGTATCCATTTTGCTTGAGATTCAG------AATACAGATGCTGGCTCTTCTATGGATAAAGATTGTATTAAAGCTCTTATCTGGGATATGTTCGTTGCTGGAACTGATACAACATCTACAACTTTGGAGTGGACAATAGCAGCGCTGATAAAAAATCCGGACGTCATGGTCAAATTGCAGAAGGAGGTAAGAGAAATAGGCAGAGGCAAATCAAAAATATCAGAGGATGATTTAGTCAAAATGAACTACCTGAAAGCAGTAATGAAAGAGAGCATGCGATTGTACTTTACAGCTCCACTACTAGTTCCTAGAGAAGCAAGGCAGGACGTGAAAGTAATGGGGTATGACATAAGATCAGGGACACAAGTACTGATAAATGCATGGGCAATTGCAAGAGACCCTTCATTGTGGGACAACCCAGAGGAGTTCCGGCCTGAGAGGTTCTTGAATAGTCCTATTGATTACAAAGGCCTTCACTATGAGTATCTTCCCTTTGGAGGCGGTCGGAGGGGTTGCCCTGGGATCCAGTTTGCAATGGCTGTTAATGAGCTTGCAGTAGCCAATGTTGTGCACAAGTTTGATTTTGAATTGCCTGATGGAGAAAGAATGGAGGATTTGGACATGACTGGTGTCACGGGCATTACTCTTCGTAGAAAATCTCCTCTCTTGGTGATTGCCACACCACATGTT
>Node22_marginal
ATGAAGATGCTGGAGCAATATCCCCTGTACCTATATTTCTTTTCATTGTCTTTTTCTGCAACAATATTTCTCTACAAATGGTTAACACTCAAGAAAACAGCCTTAAAAAATCTGCCACCTTCTCCACCAAGATTTCCGATAATTGGAAACCTTCATCAAATTGGTCCAGACCCGCACATTTCACTTAGAGCCTTGGCTGAAAAGTATGGTCCATTAATGCTACTTAAGTTTGGAAGTGTACCCGTTCTTGTTGTTTCTTCAGCTGATGCAGCTCGGGAGATATTGAAAACCCATGATCTGGTTTTCTCAGACAGGCCTATTTCAAGTGTCGCCAACAGACTCTTCTATAACGGAAGGGACGTCGCGTTTGCTCGTTATAGTGAATATTGGAGACAAGTAAAGAGTATGTGTGTTACTCAGCTCCTAAGTAGCAGAAGGGTTCATTCGTTTCACAATGTCAGAGAAGAAGAAGTTGCTCTTCTTATCCAAAATATTGAATATCCTCCTTCGAAAATAGTAAATTTGAGTGATCTGTTAGCCGAACTAACACAAAATGTAGTCTGCAGGGTTGCACTAGGAAGGAAATATGCTATTACTGAAAGTGGTGATAAAGGGAATTCATCATACAAGATATTACTTGGGGAAATAATGGAGTTGTTAGGCTATTCCCGCAGCATGGGGGATTTTTTTCCATTGCTCGGTTGGGTTGATTGGCTCACTGGATTGAAGGCAAAGGTGGAGAAAGCAGCCAAAGAGGTTGATACTTTTCTGGAAGGTGTTCTTAGAGATCATCCAAGTACTGTTGCATCGAATTCCAATGGTTACGCAAACAAAGACTTTGTATCCATTTTGCTTGAGATTCAGAAACAAAATACAGATGCTGGCTCTTCTATGGATAAAGATTGTATTAAAGCTCTTATCTGGGATATGTTCGTTGCTGGAACTGATACAACATCTACAACTTTGGAGTGGACAATAGCAGCGCTGATAAAAAATCCGGACGTCATGGTCAAATTGCAGAAGGAGGTAAGAGAAATAGGCAGAGGCAAATCAAAAATATCAGAGGATGATTTAGTCAAAATGAACTACCTGAAAGCAGTAATGAAAGAGAGCATGCGATTGTACTTTACAGCTCCACTACTAGTTCCTAGAGAAGCAAGGCAGGACGTGAAAGTAATGGGGTATGACATAAGATCAGGGACACAAGTACTGATAAATGCATGGGCAATTGCAAGAGACCCTTCATTGTGGGACAACCCAGAGGAGTTCCGGCCTGAGAGGTTCTTGAATAGTCCTATTGATTACAAAGGCCTTCACTATGAGTATCTTCCCTTTGGAGGCGGTCGGAGGGGTTGCCCTGGGATCCAGTTTGCAATGGCTGTTAATGAGCTTGCAGTAGCCAATGTTGTGCACAAGTTTGATTTTGAATTGCCTGATGGAGAAAGAATGGAGGATTTGGACATGACTGGTGTCACGGGCATTACTCTTCGTAGAAAATCTCCTCTCTTGGTGATTGCCACACCACATGTT
>Node22_sampled
ATGAAGATGCTGGAGCAATATCCCCTGTACCTATATTTCTTTTCATTGTCTTTTTCTGCAACAATATTTCTCTACAAATGGTTAACACTCAAGAAAACAGCCTTAAAAAATCTGCCACCTTCTCCACCAAGATTTCCGATAATTGGAAACCTTCATCAAATTGGTCCAGACCCGCACATTTCACTTAGAGCCTTGGCTGAAAAGTATGGTCCATTAATGCTACTTAAGTTTGGAAGTGTACCCGTTCTTGTTGTTTCTTCAGCTGATGCAGCTCGGGAGATATTGAAAACCCATGATCTGGTTTTCTCAGACAGGCCTATTTCAAGTGTCGCCAACAGACTCTTCTATAACGGAAGGGACGTCGCGTTTGCTCGTTATAGTGAATATTGGAGACAAGTAAAGAGTATGTGTGTTACTCAGCTCCTAAGTAGCAGAAGGGTTCATTCGTTTCACAATGTCAGAGAAGAAGAAGTTGCTCTTCTTATCCAAAATATTGAATATCCTCCTTCGAAAATAGTAAATTTGAGTGATCTGTTAGCCGAACTAACACAAAATGTAGTCTGCAGGGTTGCACTAGGAAGGAAATATGCTATTACTGAAAGTGGTGATAAAGGGAATTCATCATACAAGATATTACTTGGGGAAATAATGGAGTTGTTAGGCTATTCCCGCAGCATGGGGGATTTTTTTCCATTGCTCGGTTGGGTTGATTGGCTCACTGGATTGAAGGCAAAGGTGGAGAAAGCAGCCAAAGAGGTTGATACTTTTCTGGAAGGTGTTCTTAGAGATCATCCAAGTACTGTTGCATCGAATTCCAATGGTTACGCAAACAAAGACTTTGTATCCATTTTGCTTGAGATTCAGAAACAAAATACAGATGCTGGCTCTTCTATGGATAAAGATTGTATTAAAGCTCTTATCTGGGATATGTTCGTTGCTGGAACTGATACAACATCTACAACTTTGGAGTGGACAATAGCAGCGCTGATAAAAAATCCGGACGTCATGGTCAAATTGCAGAAGGAGGTAAGAGAAATAGGCAGAGGCAAATCAAAAATATCAGAGGATGATTTAGTCAAAATGAACTACCTGAAAGCAGTAATGAAAGAGAGCATGCGATTGTACTTTACAGCTCCACTACTAGTTCCTAGAGAAGCAAGGCAGGACGTGAAAGTAATGGGGTATGACATAAGATCAGGGACACAAGTACTGATAAATGCATGGGCAATTGCAAGAGACCCTTCATTGTGGGACAACCCAGAGGAGTTCCGGCCTGAGAGGTTCTTGAATAGTCCTATTGATTACAAAGGCCTTCACTATGAGTATCTTCCCTTTGGAGGCGGTCGGAGGGGTTGCCCTGGGATCCAGTTTGCAATGGCTGTTAATGAGCTTGCAGTAGCCAATGTTGTGCACAAGTTTGATTTTGAATTGCCTGATGGAGAAAGAATGGAGGATTTGGACATGACTGGTGTCACGGGCATTACTCTTCGTAGAAAATCTCCTCTCTTGGTGATTGCCACACCACATGTT
>Node21_joint
ATGAAGATGCTGGAACAATATCCCCTGTACCTATATTTCTTTTCATTG---TTTTTTGCAACAATATTTCTGTACAAATGGTTAACACTCAAGAAAACAGCCTTAAAAAATCTGCCACCTTCTCCACCAAGATTTCCCATAATTGGAAACCTTCATCAAATTGGTCCAGACCCGCACATTTCACTTAGAGCCTTGGCTCAAAAGTATGGTCCATTAATGCTACTTAAGTTTGGAAGTGTACCTGTTCTTGTTGTTTCTTCAGCTGATGCAGCTCGGGAGATTTTGAAAACCCATGATCTGGTTTTCTCAGACAGGCCTATTTCAAGTGTCGCCAATAGACTCTTCTATAACGGAAGGGACGTGGCGTTTGCTCGTTATAGTGAATATTGGAGACAAGTAAAGAGTATTTGTGTTACTCAGCTCCTAAGTAGCAGAAGGGTTCATTCGTTTCACAATGTCAGAGAAGAAGAAGTTGCTCTTTTAATCCAAAATATTGAATATTCTCCTTCGAAAATAATAAATTTAAGTGATCTGTTAGCCGAACTAACCAGAAATGTAGTCTGCAGGGTTTCACTAGGAAGGAAATAT---------GAAAGTGGTGATAAAGGGAATTCATCATACAAGATATTACTTGGGGAAATAATGGAGTTGTTAGGCTATTCCCGCAGCATAGGGGATTTTTTTCCATTGCTCGGTTGGGTTGATTGGCTCACTGGATTGAAGGGAAAGGTGGAGAAAGCAGCCAAAGAGGTTGATGCTTTTCTGGAAGGTGTTCTTAGAGATCATACAAGTACTGTTGCATCGAATTCCAATGGTTGCGCAAACAAAGACTTTGTATCCATTTTGCTTGAGATTCAG------AATACAGATGCTGGCTCTTCTATGGATAAAGATTGTATTAAAGCTCTTATCTGGGATATGTTCGTTGCTGGAACTGATACAACATCTACAACTTTGGAGTGGACAATAGCAGCGCTGATAAAAAATCCGGACGTCATGTTCAAATTGCAGAAGGAGGTAAGAGAAATAGGCAGAGGCAAATCAAAAATATCAGAGGATGATTTAGTCAAAATGAACTACCTGAAAGCAGTAATGAAAGAGAGTATGCGATTGTACTTTACAGCTCCACTTCTAGTTCCTAGAGAAGCAAGGCAGGACGTGAAAGTAATGGGGTATGACATAAGATCAGGGACACAAGTACTGATAAATGCATGGGCAATTGCAAGAGACCCTTCATTGTGGGACAACCCAGAGGAGTTCCGGCCTGAGAGGTTCTTGAATAGTCCTATTGATTACAAAGGCCTTCACTATGAGTATCTTCCCTTTGGAGGCGGTCGGAGGGGTTGCCCTGGGATCCAGTTTGCAATGGCTGTTAATGAGCTTGCAGTAGCAAATGTTGTGCACAAGTTTGATTTTGAATTGCCTGATGGAGAAAGATTGGAGGATTTGGACATGACTGGTGTCACTGGCATTACTCTTCGTAGAAAATCTCCTCTCTTGGTGATTGCCACACCACATGTT
>Node21_marginal
ATGAAGATGCTGGAACAATATCCCCTGTACCTATATTTCTTTTCATTGTCTTTTTTTGCAACAATATTTCTGTACAAATGGTTAACACTCAAGAAAACAGCCTTAAAAAATCTGCCACCTTCTCCACCAAGATTTCCCATAATTGGAAACCTTCATCAAATTGGTCCAGACCCGCACATTTCACTTAGAGCCTTGGCTCAAAAGTATGGTCCATTAATGCTACTTAAGTTTGGAAGTGTACCTGTTCTTGTTGTTTCTTCAGCTGATGCAGCTCGGGAGATTTTGAAAACCCATGATCTGGTTTTCTCAGACAGGCCTATTTCAAGTGTCGCCAATAGACTCTTCTATAACGGAAGGGACGTGGCGTTTGCTCGTTATAGTGAATATTGGAGACAAGTAAAGAGTATATGTGTTACTCAGCTCCTAAGTAGCAGAAGGGTTCATTCGTTTCACAATGTCAGAGAAGAAGAAGTTGCTCTTTTAATCCAAAATATTGAATATTCTCCTTCGAAAATAATAAATTTAAGTGATCTGTTAGCCGAACTAACAAGAAATGTAGTCTGCAGGGTTTCACTAGGAAGGAAATATGCTATTACTGAAAGTGGTGATAAAGGGAATTCATCATACAAGATATTACTTGGGGAAATAATGGAGTTGTTAGGCTATTCCCGCAGCATAGGGGATTTTTTTCCATTGCTCGGTTGGGTTGATTGGCTCACTGGATTGAAGGGAAAGGTGGAGAAAGCAGCCAAAGAGGTTGATGCTTTTCTGGAAGGTGTTCTTAGAGATCATCCAAGTACTGTTGCATCGAATTCCAATGGTTGCGCAAACAAAGACTTTGTATCCATTTTGCTTGAGATTCAGAAACAAAATACAGATGCTGGCTCTTCTATGGATAAAGATTGTATTAAAGCTCTTATCTGGGATATGTTCGTTGCTGGAACTGATACAACATCTACAACTTTGGAGTGGACAATAGCAGCGCTGATAAAAAATCCGGACGTCATGTTCAAATTGCAGAAGGAGGTAAGAGAAATAGGCAGAGGCAAATCAAAAATATCAGAGGATGATTTAGTCAAAATGAACTACCTGAAAGCAGTAATGAAAGAGAGTATGCGATTGTACTTTACAGCTCCACTTCTAGTTCCTAGAGAAGCAAGGCAGGACGTGAAAGTAATGGGGTATGACATAAGATCAGGGACACAAGTACTGATAAATGCATGGGCAATTGCAAGAGACCCTTCATTGTGGGACAACCCAGAGGAGTTCCGGCCTGAGAGGTTCTTGAATAGTCCTATTGATTACAAAGGCCTTCACTATGAGTATCTTCCCTTTGGAGGTGGTCGGAGGGGTTGCCCTGGGATCCAGTTTGCAATGGCTGTTAATGAGCTTGCAGTAGCAAATGTTGTGCACAAGTTTGATTTTGAATTGCCTGATGGAGAAAGATTGGAGGATTTGGACATGACTGGTGTCACTGGCATTACTCTTCGTAGAAAATCTCCTCTCTTGGTGATTGCCACACCACATGTT
>Node21_sampled
ATGAAGATGCTGGAACAATATCCCCTGTACCTATATTTCTTTTCATTGTCTTTTTTTGCAACAATATTTCTGTACAAATGGTTAACACTCAAGAAAACAGCCTTAAAAAATCTGCCACCTTCTCCACCAAGATTTCCCATAATTGGAAACCTTCATCAAATTGGTCCAGACCCGCACATTTCACTTAGAGCCTTGGCTCAAAAGTATGGTCCATTAATGCTACTTAAGTTTGGAAGTGTACCTGTTCTTGTTGTTTCTTCAGCTGATGCAGCTCGGGAGATTTTGAAAACCCATGATCTGGTTTTCTCAGACAGGCCTATTTCAAGTGTCGCCAATAGACTCTTCTATAACGGAAGGGACGTGGCGTTTGCTCGTTATAGTGAATATTGGAGACAAGTAAAGAGTATATGTGTTACTCAGCTCCTAAGTAGCAGAAGGGTTCATTCGTTTCACAATGTCAGAGAAGAAGAAGTTGCTCTTTTAATCCAAAATATTGAATATTCTCCTTCGAAAATAATAAATTTAAGTGATCTGTTAGCCGAACTAACAAGAAATGTAGTCTGCAGGGTTTCACTAGGAAGGAAATATGCTATTACTGAAAGTGGTGATAAAGGGAATTCATCATACAAGATATTACTTGGGGAAATAATGGAGTTGTTAGGCTATTCCCGCAGCATAGGGGATTTTTTTCCATTGCTCGGTTGGGTTGATTGGCTCACTGGATTGAAGGGAAAGGTGGAGAAAGCAGCCAAAGAGGTTGATGCTTTTCTGGAAGGTGTTCTTAGAGATCATCCAAGTACTGTTGCATCGAATTCCAATGGTTGCGCAAACAAAGACTTTGTATCCATTTTGCTTGAGATTCAGAAACAAAATACAGATGCTGGCTCTTCTATGGATAAAGATTGTATTAAAGCTCTTATCTGGGATATGTTCGTTGCTGGAACTGATACAACATCTACAACTTTGGAGTGGACAATAGCAGCGCTGATAAAAAATCCGGACGTCATGTTCAAATTGCAGAAGGAGGTAAGAGAAATAGGCAGAGGCAAATCAAAAATATCAGAGGATGATTTAGTCAAAATGAACTACCTGAAAGCAGTAATGAAAGAGAGTATGCGATTGTACTTTACAGCTCCACTACTAGTTCCTAGAGAAGCAAGGCAGGACGTGAAAGTAATGGGGTATGACATAAGATCAGGGACACAAGTACTGATAAATGCATGGGCAATTGCAAGAGACCCTTCATTGTGGGACAACCCAGAGGAGTTCCGGCCTGAGAGGTTCTTGAATAGTCCTATTGATTACAAAGGCCTTCACTATGAGTATCTTCCCTTTGGAGGTGGTCGGAGGGGTTGCCCTGGGATCCAGTTTGCAATGGCTGTTAATGAGCTTGCAGTAGCAAATGTTGTGCACAAGTTTGATTTTGAATTGCCTGATGGAGAAAGATTGGAGGATTTGGACATGACTGGTGTCACGGGCATTACTCTTCGTAGAAAATCTCCTCTCTTGGTGATTGCCACACCACATGTT
>Node27_joint
ATGAAGATGCTGGAACAGAATCCCCTGTACCTGTATTTCTTTTCATTG---TTTCTTGTCACAATATTTCTGTACAAGTGGTTA---GTTAAGAAAACACCCTCAAAAAATCTGCCACCTTCTCCACCAAGATTACCCATTATTGGGAACCTTCATCAAATTGGTCCAGACCCGCAAATTTCACTCAGAGACTTGGCTCGGAAGTATGGTCCAGTAATGCACCTTAAGTTTGGAAGTGTACCTGTTCTTGTTGTTTCTTCAGCTGATGGGGCTCGGGAGATTTTCAAAACCCATGATCTGGTTTTCGCAGACAGGCCTTATTCGAGTGTAGCCAATAGAATCTTCTATAACGGAAGGGACATGGTGTTTGCTCGTTACACTGAATATTGGAGACAAGTAAAGAGTACATGTGTTACTCAACTCCTAAGTGTCAAAAGGGTTCAATCTTTTCACAATGTGAGAGAAGAAGAAGTTGCTCTTTTACTCCAAAATATTGAAAATTCTAAATCCAAAGTAATAAATTTAAGCGAAATGTTAATCGAACTAACCGGAAACGTAGTCTGCAGGGCTGCACTAGGA---------------------AGTGGTTATAATGTGGATTCA---TACAAATCACTACTTCTGCAAATAATGGATATGTTAGGCTATTCCCGCAGCATAGAGGATTTTTTTCCGTCGCTCGGTTGGGTTGATTGGATCACTGGATTGAAGGGAAAGGTGGAGAAAGCAGCCAATGGGGTTGATGCTTTTCTGGAAGGTGTTCTTAAAAATCATACAAATCCAAGTACTAGTAGTTCCAATAATAGTGCAAACAAAGACTTTGTATCCATTTTGCTTGAGATTCAA------GAGGCAGATGCTGGCTCTTCTATGGATAAAGAATGTATCAAATCTCTTATCTGGGATATGTTGGGTGCTGGAACTGAAACAATAGCGACAGCTTTGGAGTGGACAATAGGAGCGCTGATTAAAAGTCCGGACGCCATGTCCAAATTGCAGAAAGAGGTCAGGGAAATAGGCAAAGGCAAATCAAGGATAGAAGAGGGTGATCTAGTCAAAATGGACTACCTGAAAGCAGTAATGAAAGAGAGTATGCGACTGTACTTTACAGCCCCACTTCTAGTTCCTAGAGAAGCGAGGCAGGACGTGAAATTTATGGGGTATGACATAAAATCAGGAACACAAGTACTGATAAATGCATGGGCAATTGCAAGAGACCCTTCATCGTGGGACAATCCAGAGGAGTTCCGGCCTGAGAGGTTCTTGAATAGTCCTATTGATTACAAAGGCTTTAACTATGAGTATATTCCCTTTGGAGCTGGTCGGAGGGGTTGTCCTGGGATCCAGTTTGCAATCTCTGTTAATGAGCTTGTAGTAGCAAATGTTGTGAACAAGTTTAATTTTGAATTGCCTGATGGGAAAAGATTGGAGGAAATGGACATGACTGCTTCCACTGGCATTACTTTTCATAAAAAATCTCCTTTCTTTGTGGTTGCCACACCACATGTT
>Node27_marginal
ATGAAGATGCTGGAACAGAATCCCCTGTACCTGTATTTCTTTTCATTGTCTTTTCTTGTCACAATATTTCTGTACAAGTGGTTAACAGTTAAGAAAACACCCTCAAAAAATCTGCCACCTTCTCCACCAAGATTACCCATTATTGGGAACCTTCATCAAATTGGTCCAGACCCGCAAATTTCACTCAGAGACTTGGCTCGGAAGTATGGTCCAGTAATGCACCTTAAGTTTGGAAGTGTACCTGTTCTTGTTGTTTCTTCAGCTGATGGGGCTCGGGAGATTTTCAAAACCCATGATCTGGTTTTCGCAGACAGGCCTTATTCGAGTGTAGCCAATAGAATCTTCTATAACGGAAGGGACATGGTGTTTGCTCGTTACACTGAATATTGGAGACAAGTAAAGAGTACATGTGTTACTCAACTCCTAAGTGTCAAAAGGGTTCAATCTTTTCACAATGTGAGAGAAGAAGAAGTTGCTCTTTTACTCCAAAATATTGAAAATTCTAAATCCAAAGTAATAAATTTAAGCGAAATGTTAATCGAACTAACTGGAAACGTAGTCTGCAGGGCTGCACTAGGAAGGAAATATGCTATTACTGAAAGTGGTTATAATGTGGATTCATCATACAAATCACTACTTCTGCAAATAATGGATATGTTAGGCTATTCCCGCAGCATAGAGGATTTTTTTCCGTCGCTCGGTTGGGTTGATTGGATCACTGGATTGAAGGGAAAGGTGGAGAAAGCAGCCAATGGGGTTGATGCTTTTCTGGAAGGTGTTCTTAAAAATCATACAAATCCAAGTACTAGTAGTTCCAATAATAGTGCAAACAAAGACTTTGTATCCATTTTGCTTGAGATTCAAAAACAAGAGGCAGATGCTGGCTCTTCTATGGATAAAGAATGTATCAAATCTCTTATCTGGGATATGTTGGGTGCTGGAACTGAAACAATAGCGACAGCTTTGGAGTGGACAATAGGAGCGCTGATTAAAAGTCCGGACGCCATGTCCAAATTGCAGAAAGAGGTCAGGGAAATAGGCAAAGGCAAATCAAGGATAGAAGAGGGTGATCTAGTCAAAATGGACTACCTGAAAGCAGTAATGAAAGAGAGTATGCGACTGTACTTTACAGCCCCACTTCTAGTTCCTAGAGAAGCGAGGCAGGACGTGAAATTTATGGGGTATGACATAAAATCAGGAACACAAGTACTGATAAATGCATGGGCAATTGCAAGAGACCCTTCATCGTGGGACAATCCAGAGGAGTTCCGGCCTGAGAGGTTCTTGAATAGTCCTATTGATTACAAAGGCTTTAACTATGAGTATATTCCCTTTGGAGCTGGTCGGAGGGGTTGTCCTGGGATCCAGTTTGCAATCTCTGTTAATGAGCTTGTAGTAGCAAATGTTGTGAACAAGTTTAATTTTGAATTGCCTGATGGGAAAAGATTGGAGGAAATGGACATGACTGCTTCCACTGGCATTACTTTTCATAAAAAATCTCCTTTCTTTGTGGTTGCCACACCACATGTT
>Node27_sampled
ATGAAGATGCTGGAACAGAATCCCCTGTACCTGTATTTCTTTTCATTGTCATTTCTTGTCACAATATTTCTGTACAAGTGGTTAACAGTTAAGAAAACACCCTCAAAAAATCTGCCACCTTCTCCACCAAGATTACCCATTATTGGGAACCTTCATCAAATTGGTCCAGACCCGCAAATTTCACTCAGAGACTTGGCTCGGAAGTATGGTCCAGTAATGCACCTTAAGTTTGGAAGTGTACCTGTTCTTGTTGTTTCTTCAGCTGATGGGGCTCGGGAGATTTTCAAAACCCATGATCTGGTTTTCGCAGACAGGCCTTATTCGAGTGTAGCCAATAGAATCTTCTATAACGGAAGGGACATGGTGTTTGCTCGTTACACTGAATATTGGAGACAAGTAAAGAGTACATGTGTTACTCAACTCCTAAGTGTCAAAAGGGTTCAATCTTTTCACAATGTGAGAGAAGAAGAAGTTGCTCTTTTACTCCAAAATATTGAAAATTCTAAATCCAAAGTAATAAATTTAAGCGAAATGTTAATCGAACTAACTGGAAACGTAGTCTGCAGGGCTGCACTAGGAAGGAAATATGCTAATACTGAAAGTGGTTATAATGTGGATTCATCATACAAATCACTACTTCTGCAAATAATGGATATGTTAGGCTATTCCCGCAGCATAGAGGATTTTTTTCCGTCGCTCGGTTGGGTTGATTGGATCACTGGATTGAAGGGAAAGGTGGAGAAAGCAGCCAATGGGGTTGATGCTTTTCTGGAAGGTGTTCTTAAAAATCATACAAATCCAAGTACTAGTAGTTCCAATAATAGTGCAAACAAAGACTTTGTATCCATTTTGCTTGAGATTCAAAAACAAGAGGCAGATGCTGGCTCTTCTATGGATAAAGAATGTATCAAATCTCTTATCTGGGATATGTTGGGTGCTGGAACTGAAACAATAGCGACAGCTTTGGAGTGGACAATAGGAGCGCTGATTAAAAGTCCGGACGCCATGTCCAAATTGCAGAAAGAGGTCAGGGAAATAGGCAAAGGCAAATCAAGGATAGAAGAGGGTGATCTAGTCAAAATGGACTACCTGAAAGCAGTAATGAAAGAGAGTATGCGACTGTACTTTACAGCCCCACTTCTAGTTCCTAGAGAAGCGAGGCAGGACGTGAAATTTATGGGGTATGACATAAAATCAGGAACACAAGTACTGATAAATGCATGGGCAATTGCAAGAGACCCTTCATCGTGGGACAATCCAGAGGAGTTCCGGCCTGAGAGGTTCTTGAATAGTCCTATTGATTACAAAGGCTTTAACTATGAGTATATTCCCTTTGGAGCTGGTCGGAGGGGTTGTCCTGGGATCCAGTTTGCAATCTCTGTTAATGAGCTTGTAGTAGCAAATGTTGTGAACAAGTTTAATTTTGAATTGCCTGATGGGAAAAGATTGGAGGAAATGGACATGACTGCTTCCACTGGCATTACTTTTCATAAAAAATCTCCTTTCTTTGTGGTTGCCACACCACATGTT
>Node26_joint
ATGAAGATGCTGGAACAGAATCCCCTGTACCTGTATTTCTTTTCATTG---TTTCTTGTCACAATATTTCTGTACAAATGGTTAACACTTAAGAAAACACCCTCAAAAAATCTGCCACCTTCTCCACCAAGATTTCCCATAATTGGAAACCTTCATCAAATTGGTCCAGACCCGCAAATTTCACTCAGAGACTTGGCTCAAAAGTATGGTCCATTAATGCTACTTAAGTTTGGAAGTGTACCTGTTCTTGTTGTTTCTTCAGCTGATGCAGCTCGGGAGATTTTGAAAACCCATGATCTGGTTTTCGCAGACAGGCCTTATTCAAGTGTCGCCAATAGAATCTTCTATAACGGAAGGGACATGGTGTTTGCTCGTTACACTGAATATTGGAGACAAGTAAAGAGTATTTGTGTTACTCAGCTCCTAAGTAACAAAAGGGTTCATTCGTTTCACAATGTCAGAGAAGAAGAAGTTGCTCTTTTAGTCCAAAATATTGAAAATTCTCATTCGAAAGTAATAAATTTAAGCGAACTGTTAATCGAACTAACCGGAAATGTAGTCTGCAGGGTTTCACTAGGA---------------------AGTGGTGATAAAGTGGATTCA---TACAAGATATTACTTCTGGAAATAATGGAGATGTTAGGCTATTCCCGCAGCATAGAGGATTTTTTTCCATTGCTCGGTTGGGTTGATTGGCTCACTGGATTGAAGGGAAAGGTGGAGAAAGCAGCCAAAGGGGTTGATGCTTTTCTGGAAGGTGTTCTTAAAGATCATACAAGTACTAGTGCATCGAATTCCAATGGTTGCGCAAACAAAGACTTTGTATCCATTTTGCTTGAGATTCAG------GAGGCAGATGCTGGCTCTTCTATGGATAAAGAATGTATCAAATCTCTTATCTGGGATATGTTGGGTGCTGGAACTGAAACAATATCGACAGCTTTGGAGTGGACAATAGCAGCGCTGATAAAAAATCCGGACGCCATGTTCAAATTGCAGAAAGAGGTCAGAGAAATAGGCAAAGGCAAATCAAAGATATCAGAGGATGATCTAGTCAAAATGAACTACCTGAAAGCAGTAATGAAAGAGAGTATGCGATTGTACTTTACAGCCCCACTTCTAGTTCCTAGAGAAGCGAGGCAGGACGTGAAATTTATGGGGTATGACATAAGATCAGGAACACAAGTACTGATAAATGCATGGGCAATTGCAAGAGACCCTTCATTGTGGGACAACCCAGAGGAGTTCCGGCCTGAGAGGTTCTTGAATAGTCCTATTGATTACAAAGGCTTTCACTATGAGTATCTTCCCTTTGGAGCCGGTCGGAGGGGTTGTCCTGGGATCCAGTTTGCAATGTCTGTTAATGAGCTTGTAGTAGCAAATGTTGTGCACAAGTTTAATTTCGAATTGCCTGATGGGGAAAGATTGGAGGATTTGGACATGACTGCTGCCACTGGCATTACTCTTCGTAAAAAATCTCCTCTCTTGGTGGTTGCCACACCACATGTT
>Node26_marginal
ATGAAGATGCTGGAACAGAATCCCCTGTACCTGTATTTCTTTTCATTGTCTTTTCTTGTCACAATATTTCTGTACAAATGGTTAACACTTAAGAAAACACCCTCAAAAAATCTGCCACCTTCTCCACCAAGATTTCCCATAATTGGAAACCTTCATCAAATTGGTCCAGACCCGCAAATTTCACTCAGAGACTTGGCTCAAAAGTATGGTCCATTAATGCTACTTAAGTTTGGAAGTGTACCTGTTCTTGTTGTTTCTTCAGCTGATGCAGCTCGGGAGATTTTGAAAACCCATGATCTGGTTTTCGCAGACAGGCCTTATTCAAGTGTCGCCAATAGAATCTTCTATAACGGAAGGGACATGGTGTTTGCTCGTTACACTGAATATTGGAGACAAGTAAAGAGTATATGTGTTACTCAGCTCCTAAGTAACAAAAGGGTTCATTCGTTTCACAATGTCAGAGAAGAAGAAGTTGCTCTTTTAGTCCAAAATATTGAAAATTCTCATTCGAAAGTAATAAATTTAAGCGAACTGTTAATCGAACTAACTGGAAATGTAGTCTGCAGGGTTTCACTAGGAAGGAAATATGCTATTACTGAAAGTGGTGATAAAGTGGATTCATCATACAAGATATTACTTCTGGAAATAATGGAGATGTTAGGCTATTCCCGCAGCATAGAGGATTTTTTTCCATTGCTCGGTTGGGTTGATTGGCTCACTGGATTGAAGGGAAAGGTGGAGAAAGCAGCCAAAGGGGTTGATGCTTTTCTGGAAGGTGTTCTTAAAGATCATCCAAGTACTAGTGCATCGAATTCCAATGGTTGTGCAAACAAAGACTTTGTATCCATTTTGCTTGAGATTCAGAAACAAGAGGCAGATGCTGGCTCTTCTATGGATAAAGAATGTATCAAATCTCTTATCTGGGATATGTTGGGTGCTGGAACTGAAACAATATCGACAGCTTTGGAGTGGACAATAGCAGCGCTGATAAAAAATCCGGACGCCATGTTCAAATTGCAGAAAGAGGTCAGAGAAATAGGCAAAGGCAAATCAAAGATATCAGAGGGTGATCTAGTCAAAATGAACTACCTGAAAGCAGTAATGAAAGAGAGTATGCGATTGTACTTTACAGCCCCACTTCTAGTTCCTAGAGAAGCGAGGCAGGACGTGAAATTTATGGGGTATGACATAAGATCAGGAACACAAGTACTGATAAATGCATGGGCAATTGCAAGAGACCCTTCATTGTGGGACAACCCAGAGGAGTTCCGGCCTGAGAGGTTCTTGAATAGTCCTATTGATTACAAAGGCTTTCACTATGAGTATCTTCCCTTTGGAGCTGGTCGGAGGGGTTGTCCTGGGATCCAGTTTGCAATGTCTGTTAATGAGCTTGTAGTAGCAAATGTTGTGCACAAGTTTAATTTCGAATTGCCTGATGGGGAAAGATTGGAGGATTTGGACATGACTGCTGCCACTGGCATTACTCTTCGTAAAAAATCTCCTCTCTTGGTGGTTGCCACACCACATGTT
>Node26_sampled
ATGAAGATGCTGGAACAGAATCCCCTGTACCTGTATTTCTTTTCATTGTCATTTCTTGTCACAATATTTCTGTACAAATGGTTAACACTTAAGAAAACACCCTCAAAAAATCTGCCACCTTCTCCACCAAGATTTCCCATAATTGGAAACCTTCATCAAATTGGTCCAGACCCGCAAATTTCACTCAGAGACTTGGCTCAAAAGTATGGTCCACTAATGCTACTTAAGTTTGGAAGTGTACCTGTTCTTGTTGTTTCTTCAGCTGATGCAGCTCGGGAGATTTTGAAAACCCATGATCTGGTTTTCGCAGACAGGCCTTATTCAAGTGTCGCCAATAGAATCTTCTATAACGGAAGGGACATGGTGTTTGCTCGTTACACTGAATATTGGAGACAAGTAAAGAGTATATGTGTTACTCAGCTCCTAAGTAACAAAAGGGTTCATTCGTTTCACAATGTCAGAGAAGAAGAAGTTGCTCTTTTAGTCCAAAATATTGAAAATTCTCATTCCAAAGTAATAAATTTAAGCGAACTGTTAATCGAACTAACTGGAAATGTAGTCTGCAGGGTTTCACTAGGAAGGAAATATGCTAATACTGAAAGTGGTGATAAAGTGGATTCATCATACAAGATATTACTTCTGGAAATAATGGAGATGTTAGGCTATTCCCGCAGCATAGAGGATTTTTTTCCATTGCTCGGTTGGGTTGATTGGCTCACTGGATTGAAGGGAAAGGTGGAGAAAGCAGCCAAAGGGGTTGATGCTTTTCTGGAAGGTGTTCTTAAAGATCATCCAAGTACTAGTGCATCGAATTCCAATGGTTGTGCAAACAAAGACTTTGTATCCATTTTGCTTGAGATTCAGAAACAAGAGGCAGATGCTGGCTCTTCTATGGATAAAGAATGTATCAAATCTCTTATCTGGGATATGTTGGGTGCTGGAACTGAAACAATATCGACAGCTTTGGAGTGGACAATAGCAGCGCTGATAAAAAATCCGGACGCCATGTTCAAATTGCAGAAAGAGGTCAGAGAAATAGGCAAAGGCAAATCAAAGATATCAGAGGGTGATCTAGTCAAAATGAACTACCTGAAAGCAGTAATGAAAGAGAGTATGCGATTGTACTTTACAGCCCCACTTCTAGTTCCTAGAGAAGCGAGGCAGGACGTGAAATTTATGGGGTATGACATAAGATCAGGAACACAAGTACTGATAAATGCATGGGCAATTGCAAGAGACCCTTCATTGTGGGACAACCCAGAGGAGTTCCGGCCTGAGAGGTTCTTGAATAGTCCTATTGATTACAAAGGCTTTCACTATGAGTATCTTCCCTTTGGAGCTGGTCGGAGGGGTTGTCCTGGGATCCAGTTTGCAATGTCTGTTAATGAGCTTGTAGTAGCAAATGTTGTGCACAAGTTTAATTTCGAATTGCCTGATGGGAAAAGATTGGAGGATTTGGACATGACTGCTGCCACTGGCATTACTCTTCGTAAAAAATCTCCTCTCTTGGTGGTTGCCACACCACATGTT
>Node30_joint
ATGAAGATGCTGGAACAGAATCCCCAGTACCTGTATTTCTTTTCATTG---TTTCTTGTCACAATATTTCTGTACAAATGGTTAACACTTAAGAAAACACCCTCAAAAAATCTGCCACCTTCTCCACCAAGATATCCCATAATTGGAAACCTTCATCAAATTGGTCCAGACCCGCAAATTTCACTCAGAGACTTGGCTCAAAAGTATGGTCCACTAATGTTACTTAAGTTTGGAACTGTACCTGTTCTTGTTGTTTCTTCAGCTGATGCAGCTCGTGAGGTTTTGAAAACCCATGATCTTGTTTTCGCAGACAGGCCTTATTCAAGTGTCGCCAATAAAATCTTCTATAATGGAAAGGACATGGTGTTTGCTCGTTACACTGAATATTGGAGACAAGTAAAGAGTATTTGCGTTACTCAGCTCCTAAGTAACAAAAGGGTTAATTCGTTTCACAATGTCAGAGAAGAAGAAGTTGATCTTTTAGTCCAAAATATTGAAAATTCTCATTCGAAAGTAATAAATTTAACCGAACTGTTAATCGAAGTAACTGGCAATGTAGTCTGCAGGGTTTCAGTAGGA---------------------AGTGGTGATAAAGTGGATTCA---TACAAGATATTAATTCTGGAAATAATGGAGATGTTAGGCTATTCCCGCAGCATAGAGGATTTTTTTCCATTGCTCGGTTGGGTTGATTGGCTTACTGGATTGAGGGGAAAGGTGGCGAAAGCAGCCAAAGGGGTTGATGCTTTTCTGGAAGGTGTTCTTAAAGAACATCTAAGTACTAGTGCATCGAAT---AATGGTTGCGCAAACAATGACTTTGTATCCATTTTGCTTGAGATTCAG------GAGGCAGATGCTGGCTCTTCTATGGATAATGAATGTATCAAATCTCTTATCTGGGATATGTTGGGTGCTGGAACTGAAACAATATCGACAGCTTTGGAGTGGACACTAGCAGCGCTGATAAAAAATCCGGACGCCATGTTCAAATTGCAGAATGAGGTCAGAGAAATTGGCAAAGGCAAATCAAAGATATCAGAGGCTGATCTAGTCAAAATGAACTACCTGCAAGCAGTAATGAAAGAGAGTATGCGATTGTATTTTACAGCCCCACTTCTAGTTCCTAGAGAAGCGAGGCAGGACGTGAAATTTATGGGGTATGACATAAGCTCAGGAACACAAGTACTGATAAATGCATGGGCAATTGCAAGAGACCCTTCATTGTGGGACAAACCAGAGGAGTTCCGGCCTGAGAGGTTCTTGAATAGTCCTATTGATTACAAAGGCTTTCACTATGAGTATCTTCCCTTTGGAGCCGGTCGGAGGGGTTGTCCTGGGATCCAGTTTGCAATGTCTGTTAATGAGCTTGTAGTAGCAAATGTTGTGCACAAGTTTAATTTCGAATTGCCTGATGGGGAAAGATTGGAAGATTTGGATATGACTGCTGCCAGTGGCATTACTCTTCGTAAAAAATCTCCTCTCTTGGTGGTTGCCAGACCACATGTT
>Node30_marginal
ATGAAGATGCTGGAACAGAATCCCCAGTACCTGTATTTCTTTTCATTGTCTTTTCTTGTCACAATATTTCTGTACAAATGGTTAACACTTAAGAAAACACCCTCAAAAAATCTGCCACCTTCTCCACCAAGATATCCCATAATTGGAAACCTTCATCAAATTGGTCCAGACCCGCAAATTTCACTCAGAGACTTGGCTCAAAAGTATGGTCCACTAATGTTACTTAAGTTTGGAACTGTACCTGTTCTTGTTGTTTCTTCAGCTGATGCAGCTCGTGAGGTTTTGAAAACCCATGATCTTGTTTTCGCAGACAGGCCTTATTCAAGTGTCGCCAATAAAATCTTCTATAATGGAAAGGACATGGTGTTTGCTCGTTACACTGAATATTGGAGACAAGTAAAGAGTATCTGCGTTACTCAGCTCCTAAGTAACAAAAGGGTTAATTCGTTTCACAATGTCAGAGAAGAAGAAGTTGATCTTTTAGTCCAAAATATTGAAAATTCTCATTCGAAAGTAATAAATTTAACCGAACTGTTAATCGAAGTAACTGGCAATGTAGTCTGCAGGGTTTCAGTAGGAAGGAAATATGCTATTACTGAAAGTGGTGATAAAGTGGATTCATCATACAAGATATTAATTCTGGAAATAATGGAGATGTTAGGCTATTCCCGCAGCATAGAGGATTTTTTTCCATTGCTCGGTTGGGTTGATTGGCTTACTGGATTGAGGGGAAAGGTGGCGAAAGCAGCCAAAGGGGTTGATGCTTTTCTGGAAGGTGTTCTTAAAGAACATCTAAGTACTAGTGCATCGAATTCCAATGCTTGTGCAAACAATGACTTTGTATCCATTTTGCTTGAGATTCAGAAACAAGAGGCAGATGCTGGCTCTTCTATGGATAATGAATGTATCAAATCTCTTATCTGGGATATGTTGGGTGCTGGAACTGAAACAATATCGACAGCTTTGGAGTGGACACTAGCAGCGCTGATAAAAAATCCGGACGCCATGTTCAAATTGCAGAATGAGGTCAGAGAAATTGGCAAAGGCAAATCAAAGATATCAGAGGCTGATCTAGTCAAAATGAACTACCTGCAAGCAGTAATGAAAGAGAGTATGCGATTGTATTTTACAGCCCCACTTCTAGTTCCTAGAGAAGCGAGGCAGGACGTGAAATTTATGGGGTATGACATAAGCTCAGGAACACAAGTACTGATAAATGCATGGGCAATTGCAAGAGACCCTTCATTGTGGGACAAACCAGAGGAGTTCCGGCCTGAGAGGTTCTTGAATAGTCCTATTGATTACAAAGGCTTTCACTATGAGTATCTTCCCTTTGGAGCCGGTCGGAGGGGTTGTCCTGGGATCCAGTTTGCAATGTCTGTTAATGAGCTTGTAGTAGCAAATGTTGTGCACAAGTTTAATTTCGAATTGCCTGATGGGGAAAGATTGGAAGATTTGGATATGACTGCTGCCAGTGGCATTACTCTTCGTAAAAAATCTCCTCTCTTGGTGGTTGCCAGACCACATGTT
>Node30_sampled
ATGAAGATGCTGGAACAGAATCCCCAGTACCTGTATTTCTTTTCATTGTCATTTCTTGTCACAATATTTCTGTACAAATGGTTAACACTTAAGAAAACACCCTCAAAAAATCTGCCACCTTCTCCACCAAGATATCCCATAATTGGAAACCTTCATCAAATTGGTCCAGACCCGCAAATTTCACTCAGAGACTTGGCTCAAAAGTATGGTCCACTAATGTTACTTAAGTTTGGAACTGTACCTGTTCTTGTTGTTTCTTCAGCTGATGCAGCTCGTGAGGTTTTGAAAACCCATGATCTTGTTTTCGCAGACAGGCCTTATTCAAGTGTCGCCAATAAAATCTTCTATAATGGAAAGGACATGGTGTTTGCTCGTTACACTGAATATTGGAGACAAGTAAAGAGTATCTGCGTTACTCAGCTCCTAAGTAACAAAAGGGTTAATTCGTTTCACAATGTCAGAGAAGAAGAAGTTGATCTTTTAGTCCAAAATATTGAAAATTCTCATTCCAAAGTAATAAATTTAACCGAACTGTTAATCGAAGTAACTGGCAATGTAGTCTGCAGGGTTTCAGTAGGAAGGAAATATGCTAATACTGAAAGTGGTGATAAAGTGGATTCATCATACAAGATATTAATTCTGGAAATAATGGAGATGTTAGGCTATTCCCGCAGCATAGAGGATTTTTTTCCATTGCTCGGTTGGGTTGATTGGCTTACTGGATTGAGGGGAAAGGTGGCGAAAGCAGCCAAAGGGGTTGATGCTTTTCTGGAAGGTGTTCTTAAAGAACATCTAAGTACTAGTGCATCGAATTCCAATGCTTGCGCAAACAATGACTTTGTATCCATTTTGCTTGAGATTCAGAAACAAGAGGCAGATGCTGGCTCTTCTATGGATAATGAATGTATCAAATCTCTTATCTGGGATATGTTGGGTGCTGGAACTGAAACAATATCGACAGCTTTGGAGTGGACACTAGCAGCGCTAATAAAAAATCCGGACGCCATGTTCAAATTGCAGAATGAGGTCAGAGAAATTGGCAAAGGCAAATCAAAGATATCAGAGGCTGATCTAGTCAAAATGAACTACCTGCAAGCAGTAATGAAAGAGAGTATGCGATTGTATTTTACAGCCCCACTTCTAGTTCCTAGAGAAGCGAGGCAGGACGTGAAATTTATGGGGTATGACATAAGCTCAGGAACACAAGTACTGATAAATGCATGGGCAATTGCAAGAGACCCTTCATTGTGGGACAAACCAGAGGAGTTCCGGCCTGAGAGGTTCTTGAATAGTCCTATTGATTACAAAGGCTTTCACTATGAGTATCTTCCCTTTGGAGCCGGTCGGAGGGGTTGTCCTGGGATCCAGTTTGCAATGTCTGTTAATGAGCTTGTAGTGGCAAATGTTGTGCACAAGTTTAATTTCGAATTGCCTGATGGGAAAAGATTGGAAGATTTGGATATGACTGCTGCCAGTGGCATTACTCTTCGTAAAAAATCTCCTCTCTTGGTGGTTGCCAGACCACATGTT
>Node25_joint
ATGAAGATGCTGGAACAGAATCCCCTGTACCTGTATTTCTTTTCATTG---TTTCTTGTCACAATATTTCTGTACAAATGGTTAACACTTAAGAAAACACCCTCAAAAAATCTGCCACCTTCTCCACCAAGATTTCCCATAATTGGAAACCTTCATCAAATTGGTCCAGACCCGCACATTTCACTTAGAGACTTGGCTCAAAAGTATGGTCCATTAATGCTACTTAAGTTTGGAAGTGTACCTGTTCTTGTTGTTTCTTCAGCTGATGCAGCTCGGGAGATTTTGAAAACCCATGATCTGGTTTTCTCAGACAGGCCTATTTCAAGTGTCGCCAATAGACTCTTCTATAACGGAAGGGACGTGGCGTTTGCTCGTTATAGTGAATATTGGAGACAAGTAAAGAGTATTTGTGTTACTCAGCTCCTAAGTAACAGAAGGGTTCATTCGTTTCACAATGTCAGAGAAGAAGAAGTTGCTCTTTTAATCCAAAATATTGAAAATTCTCCTTCGAAAGTAATAAATTTAAGCGAACTGTTAATCGAACTAACCAGAAATGTAGTCTGCAGGGTTTCACTAGGAAGGAAATAT---------GAAAGTGGTGATAAAGGGAATTCA---TACAAGATATTACTTGTGGAAATAATGGAGATGTTAGGCTATTCCCGCAGCATAGGGGATTTTTTTCCATTGCTCGGTTGGGTTGATTGGCTCACTGGATTGAAGGGAAAGGTGGAGAAAGCAGCCAAAGAGGTTGATGCTTTTCTGGAAGGTGTTCTTAGAGATCATACAAGTACTATTGCATCGAATTCCAATGGTTGCGCAAACAAAGACTTTGTATCCATTTTGCTTGAGATTCAG------GAGGCAGATGCTGGCTCTTCTATGGATAAAGAATGTATCAAAGCTCTTATCTGGGATATGTTCGTTGCTGGAACTGAAACAACATCTACAACTTTGGAGTGGACAATAGCAGCGCTGATAAAAAATCCGGACGTCATGTTCAAATTGCAGAAAGAGGTAAGAGAAATAGGCAAAGGCAAATCAAAGATATCAGAGGATGATCTAGTCAAAATGAACTACCTGAAAGCAGTAATGAAAGAGAGTATGCGATTGTACTTTACAGCTCCACTTCTAGTTCCTAGAGAAGCAAGGCAGGACGTGAAATTAATGGGGTATGACATAAGATCAGGGACACAAGTACTGATAAATGCATGGGCAATTGCAAGAGACCCTTCATTGTGGGACAACCCAGAGGAGTTCCGGCCTGAGAGGTTCTTGAATAGTCCTATTGATTACAAAGGCCTTCACTATGAGTATCTTCCCTTTGGAGGCGGTCGGAGGGGTTGCCCTGGGATCCAGTTTGCAATGGCTGTTAATGAGCTTGCAGTAGCAAATGTTGTGCACAAGTTTGATTTCGAATTGCCTGATGGAGAAAGATTGGAGGATTTGGACATGACTGGTGTCACTGGCATTACTCTTCGTAGAAAATCTCCTCTCTTGGTGGTTGCCACACCACATGTT
>Node25_marginal
ATGAAGATGCTGGAACAGAATCCCCTGTACCTGTATTTCTTTTCATTGTCTTTTCTTGTCACAATATTTCTGTACAAATGGTTAACACTTAAGAAAACACCCTCAAAAAATCTGCCACCTTCTCCACCAAGATTTCCCATAATTGGAAACCTTCATCAAATTGGTCCAGACCCGCACATTTCACTTAGAGACTTGGCTCAAAAGTATGGTCCATTAATGCTACTTAAGTTTGGAAGTGTACCTGTTCTTGTTGTTTCTTCAGCTGATGCAGCTCGGGAGATTTTGAAAACCCATGATCTGGTTTTCTCAGACAGGCCTATTTCAAGTGTCGCCAATAGACTCTTCTATAACGGAAGGGACGTGGCGTTTGCTCGTTATAGTGAATATTGGAGACAAGTAAAGAGTATATGTGTTACTCAGCTCCTAAGTAACAGAAGGGTTCATTCGTTTCACAATGTCAGAGAAGAAGAAGTTGCTCTTTTAATCCAAAATATTGAAAATTCTCCTTCGAAAGTAATAAATTTAAGCGAACTGTTAATCGAACTAACCAGAAATGTAGTCTGCAGGGTTTCACTAGGAAGGAAATATGCTATTACTGAAAGTGGTGATAAAGGGAATTCATCATACAAGATATTACTTGTGGAAATAATGGAGATGTTAGGCTATTCCCGCAGCATAGGGGATTTTTTTCCATTGCTCGGTTGGGTTGATTGGCTCACTGGATTGAAGGGAAAGGTGGAGAAAGCAGCCAAAGAGGTTGATGCTTTTCTGGAAGGTGTTCTTAGAGATCATCCAAGTACTATTGCATCGAATTCCAATGGTTGCGCAAACAAAGACTTTGTATCCATTTTGCTTGAGATTCAGAAACAAGAGGCAGATGCTGGCTCTTCTATGGATAAAGAATGTATCAAAGCTCTTATCTGGGATATGTTCGTTGCTGGAACTGAAACAACATCTACAACTTTGGAGTGGACAATAGCAGCGCTGATAAAAAATCCGGACGTCATGTTCAAATTGCAGAAAGAGGTCAGAGAAATAGGCAAAGGCAAATCAAAGATATCAGAGGATGATCTAGTCAAAATGAACTACCTGAAAGCAGTAATGAAAGAGAGTATGCGATTGTACTTTACAGCTCCACTTCTAGTTCCTAGAGAAGCAAGGCAGGACGTGAAATTAATGGGGTATGACATAAGATCAGGGACACAAGTACTGATAAATGCATGGGCAATTGCAAGAGACCCTTCATTGTGGGACAACCCAGAGGAGTTCCGGCCTGAGAGGTTCTTGAATAGTCCTATTGATTACAAAGGCCTTCACTATGAGTATCTTCCCTTTGGAGGTGGTCGGAGGGGTTGCCCTGGGATCCAGTTTGCAATGGCTGTTAATGAGCTTGCAGTAGCAAATGTTGTGCACAAGTTTGATTTCGAATTGCCTGATGGAGAAAGATTGGAGGATTTGGACATGACTGGTGTCACTGGCATTACTCTTCGTAGAAAATCTCCTCTCTTGGTGGTTGCCACACCACATGTT
>Node25_sampled
ATGAAGATGCTGGAACAGAATCCCCTGTACCTGTATTTCTTTTCATTGTCATTTCTTGTCACAATATTTCTGTACAAATGGTTAACACTTAAGAAAACACCCTCAAAAAATCTGCCACCTTCTCCACCAAGATTTCCCATAATTGGAAACCTTCATCAAATTGGTCCAGACCCGCACATTTCACTTAGAGACTTGGCTCAAAAGTATGGTCCATTAATGCTACTTAAGTTTGGAAGTGTACCTGTTCTTGTTGTTTCTTCAGCTGATGCAGCTCGGGAGATTTTGAAAACCCATGATCTGGTTTTCTCAGACAGGCCTATTTCAAGTGTCGCCAATAGACTCTTCTATAACGGAAGGGACGTGGCGTTTGCTCGTTATAGTGAATATTGGAGACAAGTAAAGAGTATATGTGTTACTCAGCTCCTAAGTAACAGAAGGGTTCATTCGTTTCACAATGTCAGAGAAGAAGAAGTTGCTCTTTTAATCCAAAATATTGAAAATTCTCCTTCGAAAGTAATAAATTTAAGCGAACTGTTAATCGAACTAACCAGAAATGTAGTCTGCAGGGTTTCACTAGGAAGGAAATATGCTATTACTGAAAGTGGTGATAAAGGGAATTCATCATACAAGATATTACTTGTGGAAATAATGGAGATGTTAGGCTATTCCCGCAGCATAGGGGATTTTTTTCCATTGCTCGGTTGGGTTGATTGGCTCACTGGATTGAAGGGAAAGGTGGAGAAAGCAGCCAAAGAGGTTGATGCTTTTCTGGAAGGTGTTCTTAGAGATCATCCAAGTACTATTGCATCGAATTCCAATGGTTGCGCAAACAAAGACTTTGTATCCATTTTGCTTGAGATTCAGAAACAAGAGGCAGATGCTGGCTCTTCTATGGATAAAGAATGTATCAAAGCTCTTATCTGGGATATGTTCGTTGCTGGAACTGAAACAACATCTACAACTTTGGAGTGGACAATAGCAGCGCTGATAAAAAATCCGGACGTCATGTTCAAATTGCAGAAAGAGGTCAGAGAAATAGGCAAAGGCAAATCAAAGATATCAGAGGATGATCTAGTCAAAATGAACTACCTGAAAGCAGTAATGAAAGAGAGTATGCGATTGTACTTTACAGCTCCACTTCTAGTTCCTAGAGAAGCAAGGCAGGACGTGAAATTAATGGGGTATGACATAAGATCAGGGACACAAGTACTGATAAATGCATGGGCAATTGCAAGAGACCCTTCATTGTGGGACAACCCAGAGGAGTTCCGGCCTGAGAGGTTCTTGAATAGTCCTATTGATTACAAAGGCCTTCACTATGAGTATCTTCCCTTTGGAGGTGGTCGGAGGGGTTGCCCTGGGATCCAGTTTGCAATGGCTGTTAATGAGCTTGCAGTAGCAAATGTTGTGCACAAGTTTGATTTTGAATTGCCTGATGGAGAAAGATTGGAGGATTTGGACATGACTGGTGTCACTGGCATTACTCTTCGTAGAAAATCTCCTCTCTTGGTGGTTGCCACACCACATGTT
